# Supplementary material for: β‐1,4‐Cellobiohydrolase is involved in full expression of phcA, contributing to the feedback loop in quorum sensing of Ralstonia pseudosolanacearum strain OE1‐1
Source: Mol Plant Pathol. 2023 Mar 13;24(6):549–59. doi: 10.1111/mpp.13322 (PMC10189760; doi:10.1111/mpp.13322)
Supplement: Supplementary file 1 — Table S1 RNA‐seq data for transcripts of PhcA‐regulated genes from Ralstonia pseudosolanacearum OE1‐1 and phcA‐deletion (ΔphcA) and cbhA‐deletion (ΔcbhA) mutants grown in quarter‐strength M63 medium as well as predicted functions of proteins encoded by the genes. [file MPP-24-549-s001.xlsx]

## Sheet: Sheet2
Table S1 RNA-sequencing data for transcripts of PhcA-regulated genes from Ralstonia pseudosolanacearum strain OE1-1 and phcA-deletion (ΔphcA) and cbhA-deletion (ΔcbhA) mutants grown in quarter-strength M63 medium as well as predicted functions of proteins encoded by the genes.
Gene ID	Gene name	Description	Count values															log (fold change)a		q-valueb
			OE1-1					ΔphcA					ΔcbhA
			value 1	value 2	value 3	mean	STDEV	value 1	value 2	value 3	mean	STDEV	value 1	value 2	value 3	mean	STDEV	ΔphcA	ΔchbA	ΔphcA	ΔchbA
RSc0001	rpmH	50S ribosomal protein L34	4462	7988	3616	5355.33	1893.34	2748	5918	7856	5507.33	2105.45	4463	3302	7910	5225	1956.85	0.478097	0.220618	0.530894	0.787402
RSc0002	rnpA	ribonuclease P protein component	1076	4432	1935	2481	1423.44	1369	2233	5442	3014.67	1752.25	2777	1721	4347	2948.33	1078.88	0.794579	0.764717	0.443305	0.463855
RSc0003		hypothetical protein	975	1341	678	998	271.157	327	1355	754	812	421.678	755	598	1389	914	341.937	0.0590833	0.139288	0.943732	0.862871
RSc0004		putative inner membrane protein translocase component YidC	5038	7029	4867	5644.67	981.358	6940	11770	8588	9099.33	2004.71	7421	4791	8516	6909.33	1563.17	1.10894	0.563211	0.0300414	0.235842
RSc0005	trmE	tRNA modification GTPase TrmE	1660	2511	1878	2016.33	360.927	1296	1984	1298	1526	323.856	1555	2836	2815	2402	598.981	0.00775749	0.448445	0.97573	0.056792
RSc0006		hypothetical protein	196	570	430	398.667	154.284	309	276	358	314.333	33.6881	445	929	784	719.333	202.814	0.245341	1.13926	0.661048	0.0422411
RSc0008	rpsU	30S ribosomal protein S21	6259	3997	2570	4275.33	1518.83	4391	7457	3828	5225.33	1594.68	2388	2598	4347	3111	878.179	0.764152	-0.176747	0.145512	0.755471
RSc0009		drug efflux lipoprotein	9262	9248	6296	8268.67	1394.9	12204	10953	5365	9507.33	2973.26	5579	5361	10132	7024	2199.49	0.568649	-0.0137377	0.147016	0.975349
RSc0010	acrB	putative acriflavin resistance transmembrane protein	15518	17945	15145	16202.7	1241.39	26958	18053	13055	19355.3	5750.1	11934	10858	21740	14844	4895.95	0.632026	0.0431102	0.1193	0.928926
RSc0011	acrA	acriflavin resistance lipoprotein A precursor	9452	7214	5953	7539.67	1446.9	6824	8502	4886	6737.33	1477.5	4547	4216	8399	5720.67	1898.68	0.256263	-0.195537	0.501952	0.616575
RSc0012	acrR	putative AcrAB operon repressor transcription regulator protein	2692	4489	3563	3581.33	733.737	1842	2124	1629	1865	202.736	2021	3938	3574	3177.67	831.277	-0.493802	0.0283304	0.0878685	0.93301
RSc0013		hypothetical protein	1697	2306	1876	1959.67	255.565	973	1594	980	1182.33	291.106	1120	2048	2258	1808.67	494.45	-0.338869	0.0583437	0.143012	0.820866
RSc0014	gor	glutathione reductase oxidoreductase protein	124	465	202	263.667	145.882	83	120	138	113.667	22.8959	124	235	247	202	55.3715	-0.579632	-0.0167854	0.298689	0.977918
RSc0015		hypothetical protein	2694	3548	2339	2860.33	507.392	2151	2136	1426	1904.33	338.288	1437	4991	3639	3355.67	1464.68	-0.153146	0.350802	0.724514	0.391813
RSc0016	serA1	putative D-3-phosphoglycerate dehydrogenase oxidoreductase protein	8035	8457	5805	7432.33	1163.52	7244	7896	5708	6949.33	917.227	6278	9915	8201	8131.33	1485.62	0.331459	0.353465	0.22301	0.193919
RSc0017	pckA	phosphoenolpyruvate carboxykinase	15666	9859	8408	11311	3135.91	20656	19931	9260	16615.7	5209.66	8146	5771	6925	6947.33	969.718	0.950717	-0.436556	0.00970576	0.166248
RSc0018		response regulator transcription regulator protein	12018	14580	12159	12919	1175.91	708	881	738	775.667	75.4822	2013	4175	2690	2959.33	902.946	-3.633	-1.93315	1.10385e-05	0.000313892
RSc0019		hypothetical protein	3918	9468	7008	6798	2270.64	816	951	949	905.333	63.1735	1516	2153	2235	1968	321.361	-2.40136	-1.48138	0.000372894	0.00544405
RSc0020		hypothetical protein	1685	1408	1274	1455.67	171.142	1055	1401	755	1070.33	263.951	756	1647	1390	1264.33	374.446	-0.068744	-0.0282756	0.867276	0.946597
RSc0021		transmembrane sensor histidine kinase transcription regulator protein	1015	1589	1026	1210	268.031	814	1452	830	1032	297.057	776	1839	1379	1331.33	435.275	0.166927	0.312152	0.514912	0.21405
RSc0022	cstA	carbon starvation A transmembrane protein	14297	23358	15400	17685	4036.61	11660	10224	10270	10718	666.359	12016	16754	29828	19532.7	7532.49	-0.264468	0.304282	0.522512	0.45738
RSc0023		hypothetical protein	4976	3936	2260	3724	1118.89	3217	3233	1493	2647.67	816.499	1680	2727	4547	2984.67	1184.54	-0.0929155	-0.0543469	0.874274	0.930236
RSc0024		putative signal peptide protein	1320	1770	1226	1438.67	237.41	1012	1034	736	927.333	135.591	657	2004	1460	1373.67	553.289	-0.197525	0.0678684	0.601517	0.872498
RSc0025	phaP2	hypothetical protein	23457	20061	16093	19870.3	3009.36	901	886	550	779	162.043	837	661	1219	905.667	232.92	-4.27019	-4.23994	4.19258e-06	4.24742e-06
RSc0026	metW	Methionine biosynthesis MetW	943	406	496	615	234.823	377	720	383	493.333	160.296	326	256	293	291.667	28.5929	0.219264	-0.780767	0.717285	0.16459
RSc0027	metX	homoserine O-acetyltransferase	2324	2162	2000	2162	132.272	701	1359	1025	1028.33	268.638	1026	1170	1304	1166.67	113.517	-0.661321	-0.662235	0.0875558	0.0853827
RSc0028	gabD1	succinate-semialdehyde dehydrogenase oxidoreductase protein	12421	4155	4106	6894	3908.23	2605	2713	1817	2378.33	399.364	2430	3991	4065	3495.33	753.91	-0.939052	-0.548319	0.129842	0.376794
RSc0029	goaG	4-aminobutyrate aminotransferase protein	9581	868	1117	3855.33	4049.93	567	883	627	692.333	137.029	779	724	833	778.667	44.4997	-0.9969	-1.21325	0.412987	0.308382
RSc0030		putative transcription regulator protein	882	1673	1315	1290	323.408	959	784	597	780	147.813	842	1769	1553	1388	396.023	-0.247456	0.303949	0.568084	0.47417
RSc0031	slmA	nucleoid occlusion protein	2206	2465	2549	2406.67	145.978	3143	2857	2060	2686.67	458.245	1912	3065	3242	2739.67	589.693	0.563979	0.380018	0.0608849	0.190104
RSc0032		hypothetical protein	1022	1507	1441	1323.33	214.772	914	2714	1136	1588	801.344	1059	1144	1668	1290.33	269.296	0.583305	0.216537	0.200348	0.648593
RSc0033	argB	acetylglutamate kinase	4533	4967	5319	4939.67	321.465	3697	7176	3537	4803.33	1679	4536	4213	4627	4458.67	177.641	0.326423	0.107961	0.450633	0.820958
RSc0034		RNA polymerase sigma factor	5190	5058	3679	4642.33	683.308	2026	2930	1719	2225	514.024	2025	5403	4236	3888	1400.84	-0.671529	-0.105281	0.0742105	0.795491
RSc0035		hypothetical protein	956	2470	2294	1906.67	676.052	708	742	886	778.667	77.155	1238	2899	1875	2004	684.208	-0.734023	0.369338	0.163899	0.490001
RSc0036		putative signal peptide protein	407	1159	1276	947.333	385.047	251	414	459	374.667	89.3545	723	1025	697	815	148.871	-0.828699	0.277929	0.208057	0.695987
RSc0037		hypothetical protein	1642	543	406	863.667	553.199	682	1930	561	1057.67	618.808	703	416	678	599	129.802	0.976448	-0.0661906	0.249921	0.945645
RSc0038		putative transmembrane protein	5175	2053	1626	2951.33	1582	2734	5958	1831	3507.67	1771.43	1971	1889	2573	2144.33	304.956	0.783943	-0.064986	0.256201	0.935482
RSc0039		transmembrane sensor histidine kinase transcription regulator protein	3606	3048	2574	3076	421.777	2200	3031	1922	2384.33	471.136	2050	3059	3600	2903	642.328	0.0393714	0.11712	0.911759	0.710857
RSc0040		response regulator transcription regulator protein	8178	5165	5288	6210.33	1392.26	6363	5396	2757	4838.67	1523.98	3400	6887	7764	6017	1884.82	0.0132352	0.178429	0.978586	0.715842
RSc0041	ripI	Type III effector protein	2268	1817	1786	1957	220.274	1616	1901	805	1440.67	464.299	1027	2104	2221	1784	537.407	-0.0914417	0.0410279	0.843339	0.9327
RSc0042	hslU	ATP-dependent protease ATP-binding subunit	20860	9504	10327	13563.7	5170.22	29319	18631	6475	18141.7	9332.44	7324	4295	10266	7295	2437.74	0.770674	-0.616208	0.150773	0.245984
RSc0043	hslV	ATP-dependent protease peptidase subunit	9478	4471	5017	6322	2242.73	8113	7306	2677	6032	2395.11	3164	2009	4849	3340.67	1166.14	0.353409	-0.663739	0.498856	0.193919
RSc0044		substrate-binding periplasmic (PBP) ABC transporter protein	2296	1909	1540	1915	308.665	1962	2246	1130	1779.33	473.561	1393	3461	2815	2556.33	863.843	0.264644	0.596185	0.502144	0.128841
RSc0045		hypothetical protein	2383	2062	1503	1982.67	363.612	3437	4158	2291	3295.33	768.754	1692	2000	2834	2175.33	482.423	1.13622	0.361396	0.00270636	0.222428
RSc0046	dksA	putative DNAK suppressor protein	12589	8252	4889	8576.67	3151.88	8483	14727	6486	9898.67	3510.14	5717	9374	9787	8292.67	1829.06	0.654185	0.24869	0.194056	0.634847
RSc0047		hypothetical protein	6111	4356	2408	4291.67	1512.43	15586	9978	3778	9780.67	4822.61	3963	3620	12400	6661	4060.5	1.525	0.92339	0.0553065	0.23695
RSc0048		putative transcription regulator protein	2803	2601	1807	2403.67	429.891	2231	2604	1016	1950.33	677.995	1102	1806	4389	2432.33	1413.11	0.0661189	0.152042	0.926741	0.822196
RSc0049		putative hemaggltinin-related protein	7415	6334	6584	6777.67	462.075	2354	2825	1366	2181.67	607.972	1899	3528	3643	3023.33	796.409	-1.27036	-0.988497	0.00401242	0.0139584
RSc0050		hypothetical protein	7967	5306	6017	6430	1124.92	369	476	347	397.333	56.3462	357	571	714	547.333	146.702	-3.5916	-3.36072	1.47597e-05	2.0312e-05
RSc0051		hypothetical protein	702	1176	687	855	227.064	876	1392	1000	1089.33	219.923	775	806	1433	1004.67	303.142	0.780008	0.474665	0.05475	0.223725
RSc0052	xerC	site-specific tyrosine recombinase XerC	1124	1594	1246	1321.33	199.134	1063	1987	1364	1471.33	384.781	1074	1072	1663	1269.67	278.13	0.553116	0.178998	0.114957	0.621763
RSc0053		hypothetical protein	2076	2116	1850	2014	117.11	2851	4597	2229	3225.67	1002.38	1821	1487	2120	1809.33	258.553	1.05675	0.0813398	0.0106499	0.841569
RSc0054	gatB	aspartyl/glutamyl-tRNA amidotransferase subunit B	3445	3369	2528	3114	415.525	4128	6582	3237	4649	1414.41	2771	2097	3565	2811	599.976	0.970351	0.0912599	0.0200909	0.82958
RSc0055		putative signal peptide protein	751	1023	1041	938.333	132.668	477	703	625	601.667	93.7277	524	520	536	526.667	6.79869	-0.22201	-0.545189	0.593422	0.179705
RSc0056		lipoprotein	2019	2720	2566	2435	300.8	1419	1648	1138	1401.67	208.567	923	1294	1401	1206	204.824	-0.384764	-0.797545	0.153222	0.0104991
RSc0057	gatA	aspartyl/glutamyl-tRNA amidotransferase subunit A	3364	4018	3523	3635	278.492	3212	5209	2817	3746	1046.99	2547	2386	3221	2718	361.697	0.42504	-0.181528	0.198561	0.596694
RSc0058	gatC	aspartyl/glutamyl-tRNA amidotransferase subunit C	1628	558	352	846	559.316	696	2102	355	1051	756.096	372	375	531	426	74.2563	0.834577	-0.448482	0.37971	0.641017
RSc0059	mreB	rod shape-determining protein	3198	4565	3632	3798.33	570.335	4975	6249	5223	5482.33	551.488	4279	3715	4674	4222.67	393.531	0.954484	0.41834	0.0196407	0.258086
RSc0060	mreC	rod shape-determining MREC transmembrane protein	764	2144	1166	1358	579.51	1362	2177	2117	1885.33	370.862	1461	1318	2348	1709	455.597	0.978908	0.701312	0.0891918	0.21741
RSc0061	mreD	rod shape-determining MRED transmembrane protein	635	886	556	692.333	140.69	935	1300	996	1077	159.639	776	674	1078	842.667	171.537	1.06955	0.534578	0.0125614	0.155458
RSc0062		substrate-binding transmembrane protein	904	1458	785	1049	293.259	1488	2108	1158	1584.67	393.813	1010	1128	1514	1217.33	215.235	1.01585	0.491196	0.00869364	0.13902
RSc0063	mdrB	rod shape-determining (RODA protein) transmembrane	527	1113	756	798.667	241.128	1412	1829	1545	1595.33	173.92	1171	1113	1429	1237.67	137.35	1.46133	0.94945	0.00709252	0.0474668
RSc0064		putative long-chain-fatty-acid--CoA ligase protein	13112	11003	11322	11812.3	928.185	4298	4672	2927	3965.67	750.151	3498	5914	2742	4051.33	1352.78	-1.1958	-1.33449	0.0196407	0.0125892
RSc0065		transcription regulator protein	3098	4257	2950	3435	584.374	4425	2724	1721	2956.67	1116.1	2333	5018	3549	3633.33	1097.77	0.172212	0.270392	0.719859	0.55307
RSc0066	topB	DNA topoisomerase III	20732	14490	12477	15899.7	3514.41	7803	12393	5192	8462.67	2976.57	6004	10066	10266	8778.67	1963.68	-0.538934	-0.639012	0.197763	0.128683
RSc0067		putative thioredoxin-like protein	501	522	307	443.333	96.7827	600	578	239	472.333	165.236	187	403	391	327	99.1161	0.450134	-0.212883	0.245621	0.598274
RSc0068	smf	SMF protein	6131	4933	4677	5247	633.759	2839	7415	3568	4607.33	2007.5	3363	4378	7394	5045	1711.9	0.173038	0.0993315	0.747273	0.861448
RSc0069		signal peptide protein	25501	21206	20683	22463.3	2158.54	14743	25761	14876	18460	5162.87	17501	20336	32594	23477	6549.76	0.114281	0.244483	0.785058	0.526698
RSc0070	def	peptide deformylase	2718	3655	2422	2931.67	525.555	1690	2199	1339	1742.67	353.063	1314	2711	2292	2105.67	585.345	-0.339022	-0.289825	0.163238	0.231419
RSc0071		hypothetical protein	1310	2894	1768	1990.67	665.557	1806	1896	2081	1927.67	114.479	1554	1618	1713	1628.33	65.3214	0.457152	0.0383514	0.361282	0.948521
RSc0072	fmt	methionyl-tRNA formyltransferase	981	2240	1483	1568	517.487	1134	1291	1577	1334	183.392	1329	2056	1953	1779.33	321.198	0.280118	0.474133	0.53466	0.281183
RSc0073		transporter transmembrane protein	1214	2299	2537	2016.67	575.828	1750	1683	2205	1879.33	231.9	1868	4956	2586	3136.67	1319.43	0.410699	0.897885	0.462803	0.11157
RSc0074	htpX	heat shock protein HtpX	8014	3381	3792	5062.33	2093.88	12123	7035	1878	7012	4182.54	1964	3588	3556	3036	758.131	0.724496	-0.367392	0.293125	0.606846
RSc0075	rrmB	putative RNA methyltransferase (SUN protein)	3727	3922	3308	3652.33	256.164	3943	4167	2745	3618.33	624.274	2588	3154	3326	3022.67	315.275	0.383664	-0.0505436	0.109183	0.8537
RSc0076		proline rich signal peptide protein	1540	3423	3026	2663	810.452	2001	1744	2338	2027.67	243.231	2359	3048	3039	2815.33	322.697	0.109343	0.396793	0.853466	0.443835
RSc0077		two component sensor histidine kinase transcription regulator protein	5782	7161	5434	6125.67	745.749	3450	4465	2531	3482	789.876	2801	6817	5207	4941.67	1650.23	-0.425421	-0.154235	0.145504	0.611722
RSc0078		two component response regulator transcription regulator protein	8111	8803	6745	7886.33	855.062	5455	6614	3856	5308.33	1130.71	4884	9953	7491	7442.67	2069.69	-0.181547	0.100964	0.535151	0.744277
RSc0079		hypothetical protein	1914	2340	1909	2054.33	202.007	2246	2014	1658	1972.67	241.823	1597	2013	1765	1791.67	170.875	0.35781	0.0370691	0.22555	0.917271
RSc0080		hypothetical protein	4039	20407	15466	13304	6854.85	4457	1910	1550	2639	1293.89	2586	19710	5192	9162.67	7533.59	-1.41076	-0.48207	0.26303	0.699642
RSc0081		hypothetical protein	522	1825	918	1088.33	545.413	289	462	316	355.667	75.9927	392	1683	1127	1067.33	528.735	-1.00345	0.148056	0.0186883	0.714923
RSc0082		hypothetical protein	922	1975	1176	1357.67	448.668	810	824	608	747.333	98.6892	757	1568	1868	1397.67	469.283	-0.357725	0.24056	0.344285	0.530894
RSc0083		hypothetical protein	635	922	423	660	204.481	283	552	286	373.667	126.107	329	666	1016	670.333	280.483	-0.422457	0.210027	0.355757	0.66333
RSc0084		amino-acid-binding periplasmic (PBP) ABC transporter protein	747	1030	604	793.667	177.017	1467	1107	630	1068	342.815	669	1253	1106	1009.33	248.022	0.828735	0.565679	0.0326908	0.118788
RSc0085	cca	multifunctional tRNA nucleotidyl transferase/2'3'-cyclic phosphodiesterase/2'nucleotidase/phosphatase	4027	5326	4474	4609	538.838	2462	3370	3067	2966.33	377.462	3540	4153	5519	4404	827.188	-0.214855	0.153263	0.458175	0.606799
RSc0086		hypothetical protein	6356	6417	5150	5974.33	583.423	4097	4114	3594	3935	241.223	4296	5859	6851	5668.67	1051.72	-0.177372	0.13097	0.494932	0.621583
RSc0087		putative NADH-ubiquinone oxidoreductase oxidoreductase protein	1444	1503	1131	1359.33	163.243	763	478	274	505	200.544	368	974	847	729.667	260.94	-1.06632	-0.715688	0.0403755	0.143789
RSc0088	slt	soluble lytic murein transglycosylase precursor transmembrane protein	10363	7419	7203	8328.33	1441.43	11044	10007	4715	8588.67	2771.62	5200	9371	8724	7765	1832.86	0.397	0.119326	0.311155	0.783784
RSc0089		hypothetical protein	318	646	525	496.333	135.431	486	522	403	470.333	49.8286	489	693	584	588.667	83.348	0.385722	0.527116	0.364303	0.214161
RSc0090		hypothetical protein	919	938	570	809	169.176	1866	4254	2469	2863	1013.92	1743	653	1486	1294	465.24	2.28339	0.956478	0.00609523	0.157152
RSc0091	metF	5,10-methylenetetrahydrofolate reductase oxidoreductase protein	2773	3049	2023	2615	433.507	7051	11647	7939	8879	1990.56	5663	1902	5522	4362.33	1740.67	2.20553	0.976163	0.00564605	0.135317
RSc0092		hypothetical protein	2266	2322	1571	2053	341.591	6396	8993	7678	7689	1060.25	5165	1337	4414	3638.67	1656.15	2.36862	1.02841	0.00642214	0.150499
RSc0093	ahcY	S-adenosyl-L-homocysteine hydrolase	21554	12007	6303	13288	6291.74	78030	110307	56384	81573.7	22156.1	32629	9054	32704	24795.7	11131.1	3.21687	1.22671	0.0021082	0.11157
RSc0094		putative lipoprotein transmembrane	825	1135	481	813.667	267.115	76	105	70	83.6667	15.2825	181	160	202	181	17.1464	-2.79741	-1.84402	0.000141281	0.00148113
RSc0095		hypothetical protein	472	593	230	431.667	150.914	29	54	26	36.3333	12.5521	75	54	61	63.3333	8.73053	-3.10112	-2.40676	0.000172555	0.000662818
RSc0097		putative alkaline phosphatase lipoprotein transmembrane	542	884	590	672	151.182	452	705	824	660.333	155.118	867	528	1436	943.667	374.633	0.392827	0.705637	0.50117	0.222428
RSc0098		putative alkaline phosphatase signal peptide protein	427	670	495	530.667	102.36	282	605	654	513.667	165.03	697	496	1401	864.667	388.021	0.335507	0.885229	0.556352	0.117836
RSc0099		putative signal peptide protein	80	343	259	227.333	109.679	55	89	188	110.667	56.4171	257	258	459	324.667	94.9889	-0.542229	1.00181	0.496635	0.203144
RSc0100	thiD	bifunctional hydroxy-phosphomethylpyrimidine kinase/hydroxy-methylpyrimidine kinase	5378	4976	4158	4837.33	507.623	3193	4012	2182	3129	748.464	2654	5636	4654	4314.67	1240.82	-0.251671	0.0129672	0.433732	0.971467
RSc0101		putative lipoprotein transmembrane	1244	1993	1902	1713	333.707	825	883	823	843.667	27.8248	1127	2266	1680	1691	465.06	-0.565461	0.203866	0.124012	0.589734
RSc0102		putative calcium binding hemolysin protein	17295	15474	14637	15802	1109.63	1620	3236	3961	2939	978.511	4383	5156	6130	5223	714.782	-2.0114	-1.37787	0.00275904	0.0166055
RSc0107		hypothetical protein	2765	1611	1666	2014	531.512	477	378	168	341	128.833	245	678	451	458	176.841	-2.22792	-1.90285	0.00269606	0.006427
RSc0108	thiE1	thiamine-phosphate pyrophosphorylase protein	2272	2428	1498	2066	406.655	609	1896	1157	1220.67	527.341	1410	1063	2177	1550	465.438	-0.357311	-0.173197	0.568084	0.795563
RSc0109	thiG	thiazole synthase	2833	4842	2964	3546.33	917.734	1378	2115	2276	1923	390.938	2330	3281	5414	3675	1289.49	-0.446324	0.233288	0.258066	0.56442
RSc0111	thiS	sulfur carrier protein ThiS	1100	1093	602	931.667	233.127	237	648	574	486.333	178.875	548	456	1066	690	268.512	-0.502883	-0.244173	0.477493	0.742372
RSc0112		putative D-amino acid oxidase flavoprotein oxidoreductase	7621	6037	4013	5890.33	1476.61	2435	5338	3877	3883.33	1185.15	3787	3586	6217	4530	1195.71	-0.138446	-0.153742	0.820768	0.797011
RSc0113	thiC	thiamine biosynthesis protein ThiC	30779	14337	7821	17645.7	9660.16	12164	25132	9301	15532.3	6887.88	8660	11650	15510	11940	2804.01	0.373975	-0.129963	0.622463	0.877956
RSc0114		hypothetical protein	15156	11057	13884	13365.7	1713.08	7677	12935	15140	11917.3	3130.58	15400	19308	17248	17318.7	1596.22	0.269949	0.638218	0.611749	0.210884
RSc0115		putative hemagglutinin-related protein	14829	24337	15336	18167.3	4367.52	204	251	169	208	33.5956	542	941	1274	919	299.242	-6.00943	-4.11876	2.35021e-06	4.19258e-06
RSc0116		hypothetical protein	26582	16764	16710	20018.7	4641.03	170	213	138	173.667	30.7282	892	1041	1047	993.333	71.6953	-6.40691	-4.07857	2.54956e-06	6.76965e-06
RSc0117		hypothetical protein	15983	15971	15635	15863	161.295	200	203	129	177.333	34.1988	808	1038	1127	991	134.405	-6.09247	-3.78886	2.35021e-06	3.50597e-06
RSc0118		hypothetical protein	9601	17547	17013	14720.3	3626.47	308	244	221	257.667	36.8088	895	1295	1417	1202.33	222.952	-5.36424	-3.37354	7.77186e-06	5.92367e-05
RSc0119		hypothetical protein	6113	7658	6967	6912.67	631.913	77	141	75	97.6667	30.6522	294	431	628	451	137.086	-5.76882	-3.76943	2.35021e-06	4.19258e-06
RSc0120		hypothetical protein	3280	6029	5489	4932.67	1189.22	77	116	111	101.333	17.3269	253	369	470	364	88.6604	-5.16171	-3.52153	2.54956e-06	6.24421e-06
RSc0121	aidB	putative oxidoreductase flavoprotein FAD	2705	4640	4110	3818.33	816.439	1632	1485	1245	1454	159.505	1627	2743	2406	2258.67	467.364	-0.935271	-0.527119	0.0229172	0.159623
RSc0122		substrate-binding periplasmic (PBP) ABC transporter protein	4398	1901	1336	2545	1330.42	3925	6580	2680	4395	1626.48	2043	1067	2521	1877	605.087	1.38729	-0.0664073	0.046935	0.932178
RSc0123		putative alcohol dehydrogenase oxidoreductase protein	1808	2830	1812	2150	480.835	552	1188	534	758	304.145	759	2645	1636	1680	770.585	-1.16288	-0.261598	0.00291347	0.397489
RSc0124		hypothetical protein	907	989	664	853.333	138.001	774	607	470	617	124.309	516	1289	755	853.333	323.145	-0.0352461	0.183322	0.940007	0.657117
RSc0125		hypothetical protein	477	1118	801	798.667	261.692	346	308	469	374.333	68.7136	595	1538	1127	1086.67	386.033	-0.535906	0.664912	0.28299	0.17918
RSc0126		hypothetical protein	2539	1284	1338	1720.33	579.304	2253	1110	923	1428.67	587.87	907	1991	671	1189.67	574.761	0.111862	-0.246856	0.880113	0.72487
RSc0127		putative hemagglutinin-related protein	111	219	136	155.333	46.1616	102	102	57	87	21.2132	71	157	121	116.333	35.2641	-0.382363	-0.20992	0.334151	0.605346
RSc0128		transcription regulator protein	708	1023	896	875.667	129.399	699	679	577	651.667	53.4249	639	1181	1040	953.333	229.6	0.0129622	0.323877	0.970614	0.2951
RSc0129	gstN	hypothetical protein	1316	2047	1973	1778.67	328.547	614	458	452	508	74.9933	670	1070	1032	924	180.274	-1.35543	-0.722094	0.00533757	0.0754271
RSc0130		hypothetical protein	210	301	192	234.333	47.7098	103	173	115	130.333	30.565	130	127	190	149	29.0172	-0.4314	-0.401476	0.248189	0.283478
RSc0131		lipoprotein	234	280	179	231	41.2876	243	256	168	222.333	38.7843	184	283	348	271.667	67.4306	0.361079	0.44208	0.222574	0.137339
RSc0132		transcription regulator protein	352	655	358	455	141.443	262	281	334	292.333	30.4667	308	433	415	385.333	55.1745	-0.127552	0.0324747	0.794438	0.950045
RSc0133		hypothetical protein	43	61	51	51.6667	7.36357	27	31	30	29.3333	1.69967	30	62	53	48.3333	13.4743	-0.37898	0.0896907	0.28851	0.819726
RSc0134	metK	S-adenosylmethionine synthetase	16924	10838	8216	11992.7	3647.58	9035	12702	9246	10327.7	1681.12	7742	9105	9249	8698.67	679.015	0.280783	-0.187504	0.509559	0.66802
RSc0135		lipid A biosynthesis lauroyl acyltransferase	1400	1152	1082	1211.33	136.434	817	1465	931	1071	282.461	947	845	899	897	41.6653	0.246381	-0.184575	0.551353	0.661764
RSc0136		lipid A biosynthesis lauroyl acyltransferase	1831	1379	1075	1428.33	310.601	1234	2429	1086	1583	601.256	880	828	1370	1026	244.169	0.553727	-0.24136	0.220463	0.604555
RSc0137	dapF	diaminopimelate epimerase	3056	3170	2414	2880	332.782	1785	3417	2134	2445.33	701.69	2218	2230	2960	2469.33	346.988	0.167807	0.0117843	0.652758	0.975901
RSc0138		hypothetical protein	2317	1657	1362	1778.67	399.256	2099	2072	935	1702	542.463	1073	1292	1504	1289.67	175.963	0.30694	-0.209394	0.311451	0.498025
RSc0139	pyrE	orotate phosphoribosyltransferase	1816	2855	2256	2309	425.822	2201	2793	2359	2451	250.285	2107	2681	3346	2711.33	506.274	0.519993	0.462887	0.0736592	0.106261
RSc0140		putative exodeoxyribonuclease III protein	1958	1496	1031	1495	378.447	1543	2039	1129	1570.33	372.008	1142	965	1542	1216.33	241.352	0.510209	-0.0367155	0.156242	0.932051
RSc0141		hypothetical protein	1577	2059	1435	1690.33	267.055	1706	2048	1572	1775.33	200.415	1466	1728	2098	1764	259.266	0.497541	0.292631	0.0682278	0.267717
RSc0142	argC	N-acetyl-gamma-glutamyl-phosphate reductase	9255	6453	4276	6661.33	2038	7743	14388	6310	9480.33	3519.21	6438	5066	8483	6662.33	1403.97	0.957248	0.286662	0.0612832	0.568084
RSc0143		hypothetical protein	485	703	548	578.667	91.6018	546	515	383	481.333	70.6745	449	767	898	704.667	188.528	0.165045	0.468044	0.582919	0.110856
RSc0144		transcription regulator protein	1094	1397	1312	1267.67	127.61	643	784	532	653	103.121	697	1614	1274	1195	378.508	-0.549314	0.0783807	0.0836229	0.82136
RSc0145		putative transmembrane protein	113	130	54	99	32.5679	183	230	305	239.333	50.2416	324	129	276	243	82.9578	1.82154	1.56661	0.0347935	0.0593545
RSc0146		lipoprotein transmembrane	1143	3191	2916	2416.67	907.589	1830	1576	1266	1557.33	230.63	1547	2774	2903	2408	611.092	-0.0639469	0.271263	0.925661	0.643311
RSc0147		putative signal peptide protein	109	82	35	75.3333	30.576	39	92	25	52	28.856	21	73	101	65	33.1461	-0.186965	0.0632465	0.849426	0.950257
RSc0148		hypothetical protein	410	494	370	424.667	51.6742	285	373	218	292	63.4718	219	476	490	395	124.582	-0.146458	0.0538375	0.62296	0.870421
RSc0149		transcription regulator protein	731	857	616	734.667	98.422	470	618	328	472	118.4	360	852	708	640	206.533	-0.255687	-0.0367225	0.38124	0.916392
RSc0150		hypothetical protein	617	976	589	727.333	176.205	306	193	122	207	75.7672	191	413	401	335	101.941	-1.38658	-0.921104	0.0113863	0.0577043
RSc0151		putative transmembrane protein	507	1004	825	778.667	205.528	413	177	135	241.667	122.358	253	314	442	336.333	78.7584	-1.27929	-1.01322	0.0723986	0.132214
RSc0152		lipoprotein	824	460	286	523.333	224.157	844	1542	562	982.667	411.923	525	361	548	478	83.2626	1.40785	0.223713	0.0198061	0.694824
RSc0153		putative signal peptide protein	1104	481	305	630	342.784	469	815	135	473	277.623	178	483	341	334	124.614	-0.100199	-0.520319	0.914404	0.513612
RSc0154	ampG	muropeptide transporter	1068	2689	2395	2050.67	705.14	1941	1652	1772	1788.33	118.548	1856	2821	2357	2344.67	394.056	0.336083	0.515619	0.556029	0.355454
RSc0155		hypothetical protein	1379	2781	1792	1984	588.245	1362	1573	1470	1468.33	86.1485	1345	2004	2163	1837.33	354.132	0.0513801	0.146992	0.90023	0.692547
RSc0156		short chain dehydrogenase	2384	1289	990	1554.33	599.227	1222	3757	1249	2076	1188.7	1194	861	1499	1184.67	260.546	0.883969	-0.0857386	0.21252	0.917518
RSc0157		hypothetical protein	592	546	382	506.667	90.1308	1114	1141	648	967.667	226.307	603	317	650	523.333	147.156	1.33322	0.280391	0.0060101	0.493917
RSc0158		arginase	14254	3655	2112	6673.67	5396.99	4677	10520	954	5383.67	3937.14	4007	3715	11934	6552	3807.52	0.305193	0.792262	0.844183	0.576644
RSc0159		acetylornithine aminotransferase protein	35614	13401	7812	18942.3	12007.4	13034	25036	3845	13971.7	8676.56	11832	15530	38787	22049.7	11931	0.0332015	0.777568	0.97771	0.482768
RSc0160		transcription regulator protein	775	1272	753	933.333	239.642	950	986	641	859	154.848	625	1069	1122	938.667	222.849	0.324526	0.229525	0.275182	0.445451
RSc0161		transmembrane aldehyde dehydrogenase oxidoreductase protein	7652	5340	5521	6171	1049.83	1450	1769	712	1310.33	442.675	1173	2320	1698	1730.33	468.819	-1.9002	-1.63633	0.00140033	0.00314784
RSc0162		transcription regulator protein	736	1647	454	945.667	509.105	1066	971	706	914.333	152.334	660	567	531	586	54.3507	0.567773	-0.247571	0.336751	0.693578
RSc0163		lipoprotein	748	2650	763	1387	893.097	895	708	744	782.333	81.0117	870	1045	921	945.333	73.4862	-0.0779451	-0.0662067	0.928926	0.938132
RSc0164		ABC transporter ATP-binding protein	610	2413	766	1263	815.663	553	515	550	539.333	17.2498	507	1159	975	880.333	274.466	-0.442836	-0.129498	0.49234	0.856762
RSc0165		hypothetical protein	766	2364	899	1343	723.995	505	503	480	496	11.3431	542	949	783	758	167.095	-0.781097	-0.46066	0.147632	0.388388
RSc0166		outer membrane channel lipoprotein	869	2637	1371	1625.67	743.907	587	555	591	577.667	16.1107	690	1166	1020	958.667	199.107	-0.885856	-0.429762	0.10228	0.420036
RSc0167		hypothetical protein	552	636	372	520	110.127	573	762	600	645	83.4626	507	609	744	620	97.067	0.760857	0.494487	0.0320661	0.136158
RSc0168		hypothetical conserved protein	1335	1600	962	1299	261.703	1616	2755	2139	2170	465.511	1943	1650	2275	1956	255.321	1.18844	0.857208	0.0137604	0.0527137
RSc0169		putative transmembrane oxidoreductase protein	1074	957	513	848	241.649	729	2252	1182	1387.67	638.543	1044	908	1336	1096	178.557	1.15933	0.659466	0.0710962	0.2806
RSc0170		probable transmembrane protein	694	617	262	524.333	188.142	350	1436	558	781.333	470.643	467	368	569	468	82.061	1.01855	0.193913	0.173606	0.813752
RSc0171		short chain dehydrogenase	495	714	402	537	130.79	396	1252	756	801.333	350.928	544	485	798	609	135.796	0.95851	0.464659	0.08765	0.398018
RSc0172		hypothetical protein	617	1003	563	727.667	195.934	486	1277	845	869.333	323.382	643	712	1086	813.667	194.618	0.649867	0.426984	0.15312	0.347049
RSc0173		hypothetical protein	701	912	436	683	194.743	577	1343	745	888.333	328.732	731	567	913	737	141.318	0.81071	0.423436	0.121772	0.418611
RSc0174		2-dehydropantoate 2-reductase	631	570	484	561.667	60.3011	408	446	296	383.333	63.6728	361	380	482	407.667	53.1309	-0.144531	-0.238172	0.562367	0.326605
RSc0175		hypothetical protein	1594	1771	1593	1652.67	83.6753	1788	1725	1173	1562	276.264	1134	1660	1911	1568.33	323.764	0.317763	0.119265	0.20306	0.648364
RSc0176		lipoprotein	1045	944	692	893.667	148.442	512	538	266	438.667	122.554	440	850	798	696	182.26	-0.653275	-0.151683	0.0522234	0.651313
RSc0177	glmU	UDP-N-acetylglucosamine pyrophosphorylase protein	14757	14406	11332	13498.3	1538.52	12105	14210	7234	11183	2921.61	8576	12363	16579	12506	3268.78	0.107062	0.0861405	0.751408	0.80355
RSc0178	glmS	D-fructose-6-phosphate amidotransferase	18374	28074	21541	22663	4038.7	19481	16741	11666	15962.7	3237.58	12403	19296	30203	20634	7328.15	-0.0732125	0.0265573	0.870012	0.953534
RSc0179		hypothetical protein	6304	2861	3892	4352.33	1442.8	678	1022	574	758	191.444	668	1693	907	1089.33	437.866	-2.10621	-1.77073	0.00852327	0.0193294
RSc0182		hypothetical protein	939	690	842	823.667	102.477	230	257	248	245	11.225	231	492	373	365.333	106.691	-1.32739	-0.963701	0.00852327	0.0353561
RSc0183		hypothetical protein	5577	4506	6233	5438.67	711.798	1759	3027	3362	2716	690.383	3467	7872	4373	5237.33	1899.35	-0.605073	0.17462	0.295616	0.786488
RSc0184		hypothetical protein	4573	3424	3927	3974.67	470.287	2278	3703	2980	2987	581.775	2971	6010	3773	4251.33	1285.95	-0.00536948	0.302081	0.992248	0.540118
RSc0185		hypothetical protein	4364	4805	6423	5197.33	885.18	1652	2677	4214	2847.67	1052.87	5573	8814	6038	6808.33	1430.87	-0.475425	0.710473	0.402635	0.210177
RSc0186		hypothetical protein	3501	3166	5243	3970	910.477	1154	1815	2917	1962	727.209	4219	7226	4444	5296.33	1367.57	-0.620266	0.763923	0.314964	0.220568
RSc0187		hypothetical protein	4204	2993	5017	4071.33	831.603	1174	1946	2103	1741	406.021	2891	6178	4369	4479.33	1344.18	-0.818718	0.381763	0.138287	0.498025
RSc0189		hypothetical protein	2772	3396	5131	3766.33	998.025	1285	1223	1812	1440	264.259	2355	5222	3712	3763	1171	-0.931069	0.278222	0.063827	0.580088
RSc0190		transcription regulator protein	155	91	92	112.667	29.937	67	67	33	55.6667	16.0278	37	66	68	57	14.1657	-0.622132	-0.733224	0.166459	0.107086
RSc0191		transmembrane two component system sensor kinase transcription regulator protein	624	1395	1044	1021	315.179	559	432	521	504	53.2228	585	1787	1121	1164.33	491.67	-0.452007	0.372428	0.388119	0.477423
RSc0192		response regulator transcription regulator protein	314	585	502	467	113.37	371	232	204	269	73.0251	262	849	551	554	239.651	-0.286227	0.394166	0.636674	0.499406
RSc0193		hypothetical conserved protein	4527	2520	3605	3550.67	820.255	845	1204	1629	1226	320.444	1700	3265	2163	2376	656.421	-1.08199	-0.303005	0.0927924	0.645655
RSc0194		zinc-dependent alcohol dehydrogenase oxidoreductase protein	6137	4130	5751	5339.33	869.526	1270	1052	995	1105.67	118.508	1339	2633	1725	1899	542.412	-1.85435	-1.24088	0.00248949	0.018974
RSc0195		hypothetical protein	5912	2831	4319	4354	1258.06	628	845	619	697.333	104.481	939	1961	1499	1466.33	417.869	-2.19784	-1.31976	0.00295111	0.0324597
RSc0196		putative cytochrome c1 signal peptide protein	298	295	182	258.333	53.9897	158	181	134	157.667	19.1891	133	247	238	206	51.7494	-0.27074	-0.111761	0.439539	0.768315
RSc0197		putative cytochrome C signal peptide protein	60	73	71	68	5.71548	56	42	50	49.3333	5.73488	51	124	114	96.3333	32.3144	-0.0198449	0.661905	0.966836	0.118429
RSc0198		hypothetical protein	1992	1429	1657	1692.67	231.223	810	1133	1471	1138	269.875	1856	2780	2137	2257.67	386.751	-0.129149	0.673666	0.820021	0.183058
RSc0199		cytochrome B561 cytochrome transmembrane protein	1110	1625	2537	1757.33	590.037	926	926	2159	1337	581.242	2177	3542	2191	2636.67	640.193	0.0320538	1.0262	0.96559	0.126792
RSc0200		putative small HEAT shock protein	26768	14239	24552	21853	5459.39	14057	16711	17749	16172.3	1554.64	20541	35278	18100	24639.7	7588.16	0.0205127	0.49013	0.977173	0.460985
RSc0201		hypothetical protein	23546	14897	26634	21692.3	4967.65	8791	15233	17069	13697.7	3549.58	21662	36249	21879	26596.7	6825.81	-0.234862	0.606605	0.735833	0.354927
RSc0202		phosphoribosylpyrophosphate synthetase	3898	2689	4539	3708.67	767.033	877	2024	2511	1804	684.976	3136	5606	3701	4147.67	1056.68	-0.647935	0.452019	0.335993	0.509559
RSc0203		hypothetical protein	3309	2590	3828	3242.33	507.605	845	1025	2130	1333.33	568.101	2285	4178	3246	3236.33	772.844	-0.897004	0.280187	0.128879	0.646545
RSc0204	deoA	thymidine phosphorylase	7524	6204	7029	6919	544.472	2194	2672	3719	2861.67	636.86	4132	7465	4799	5465.33	1439.96	-0.841329	-0.0916417	0.108575	0.879415
RSc0205		transcription regulator protein	1061	1571	715	1115.67	351.592	1458	1568	800	1275.33	339.098	898	1360	1814	1357.33	373.96	0.622239	0.550312	0.105777	0.150422
RSc0206		putative signal peptide protein	320	225	175	240	60.1387	106	127	77	103.333	20.4993	79	180	196	151.667	51.7966	-0.797545	-0.453936	0.0954245	0.334388
RSc0207		putative transporter transmembrane protein	95	334	208	212.333	97.6194	95	73	113	93.6667	16.3571	121	273	245	213	66.0505	-0.523479	0.296842	0.412382	0.646309
RSc0208			9	487	393	296.333	206.768	1	5	194	66.6667	90.0531	209	490	296	331.667	117.457	-1.85938	2.12028	0.410375	0.359913
RSc0209		hypothetical conserved protein	717	809	515	680.333	122.793	619	678	409	568.667	115.442	408	843	798	683	195.32	0.151451	0.200379	0.621583	0.504477
RSc0210		hypothetical protein	408	428	297	377.667	57.6214	445	343	354	380.667	45.7117	349	429	304	360.667	51.6935	0.464477	0.181999	0.209965	0.636674
RSc0211		hypothetical conserved protein	652	417	354	474.333	128.235	563	509	295	455.667	115.728	286	466	391	381	73.8241	0.347788	-0.0511636	0.311308	0.89941
RSc0212		putative aspartate racemase protein	658	386	387	477	127.987	268	276	156	233.333	54.7804	202	336	286	274.667	55.2891	-0.621579	-0.539803	0.115909	0.169556
RSc0213		glutamine amidotransferase	386	228	273	295.667	66.4647	119	155	102	125.333	22.0958	96	136	135	122.333	18.625	-0.804027	-1.03185	0.0575104	0.0212568
RSc0214		transcription regulator protein	551	499	371	473.667	75.6366	875	710	409	664.667	192.925	383	681	652	572	134.167	0.865522	0.492864	0.0155672	0.124113
RSc0215		short chain dehydrogenase	16458	3480	12996	10978	5487.04	527	646	344	505.667	124.21	929	2219	935	1361	606.703	-3.93887	-2.59847	0.0060528	0.0366387
RSc0216		transport transmembrane protein	2369	1977	3429	2591.67	613.33	107	129	85	107	17.9629	205	474	201	293.333	127.761	-4.19897	-2.90021	0.000225566	0.00170773
RSc0217		oxidoreductase transmembrane protein	2400	1171	2938	2169.67	739.532	50	62	51	54.3333	5.4365	105	365	95	188.333	124.989	-4.90446	-3.25321	0.00115805	0.00888114
RSc0218		hypothetical protein	11175	13990	15514	13559.7	1797.34	119	57	44	73.3333	32.7244	217	463	352	344	100.588	-7.13647	-5.10733	1.14973e-05	4.3702e-05
RSc0219		putative acylphosphatase protein	1073	1146	1464	1227.67	169.749	214	134	101	149.667	47.4435	110	226	115	150.333	53.5433	-2.65038	-2.80749	0.00136607	0.00101891
RSc0220		hypothetical protein	604	513	483	533.333	51.4479	154	140	54	116	44.2116	94	243	195	177.333	62.0985	-1.87554	-1.41587	0.00318379	0.0126422
RSc0221		hypothetical protein	1027	2018	2220	1755	521.337	468	297	312	359	77.3175	398	1331	720	816.333	386.939	-1.73665	-0.915296	0.0201882	0.167162
RSc0222	rtcR	sigma-54 interacting transcription regulator protein	613	1240	716	856.333	274.533	426	527	420	457.667	49.0872	482	853	990	775	214.599	-0.419468	0.0826791	0.191312	0.818495
RSc0223		hypothetical protein	293	505	139	312.333	150.043	130	148	69	115.667	33.8066	91	172	176	146.333	39.1606	-0.915181	-0.714526	0.0708229	0.147455
RSc0224	rtcB	RTCB protein	1525	1906	754	1395	479.201	1122	1094	558	924.667	259.524	635	1203	1080	972.667	243.99	-0.141805	-0.224105	0.717293	0.55187
RSc0225		hypothetical protein	391	966	468	608.333	254.855	380	501	425	435.333	49.9355	406	491	596	497.667	77.7103	0.0412646	0.0478847	0.939256	0.930282
RSc0226	rtcA	RNA 3'-terminal-phosphate cyclase	209	549	252	336.667	151.165	170	300	229	233	53.1476	229	276	421	308.667	81.7163	-0.0283967	0.215679	0.959024	0.66952
RSc0228	ripBA	probable pseudogene (type III effector protein, C-term fragment, avrpm1 homologue)	83	89	49	73.6667	17.6131	37	39	50	42	5.71548	55	47	49	50.3333	3.39935	-0.304489	-0.278692	0.582919	0.612131
RSc0229		transcriptional regulators containing a dna-binding hth domain and an aminotransferase domain transcription regulator protein	1227	1784	1597	1536	231.449	1542	1715	1252	1503	191.02	1364	1687	2104	1718.33	302.915	0.389553	0.384036	0.171629	0.177906
RSc0230		hypothetical protein	1795	2965	2445	2401.67	478.632	1199	1201	901	1100.33	140.952	1229	2844	2798	2290.33	750.711	-0.668946	0.0929974	0.049587	0.794991
RSc0231		putative (homoserine/homoserine lactone) efflux transmembrane protein	1743	1991	1667	1800.33	138.346	1606	1202	767	1191.67	342.598	1012	1818	1796	1542	374.874	-0.211308	-0.0338274	0.547134	0.933751
RSc0232		hypothetical protein	14537	27180	38774	26830.3	9897.8	342	200	136	226	86.0852	201	446	628	425	174.953	-6.3116	-5.81419	5.50005e-05	7.20925e-05
RSc0233		putative integral membrane transmembrane protein	60	125	87	90.6667	26.6625	31	61	66	52.6667	15.456	75	98	77	83.3333	10.403	-0.332688	0.210142	0.551821	0.716543
RSc0234		transcription regulator protein	604	581	420	535	81.8576	379	536	362	425.667	78.3255	380	549	503	477.333	71.3411	0.0922911	0.0611994	0.770419	0.853929
RSc0235		hypothetical protein	3347	2090	1709	2382	699.861	779	1140	409	776	298.437	444	1311	1096	950.333	368.634	-1.27278	-1.12187	0.0372055	0.0608849
RSc0236		hypothetical protein	2643	6228	4552	4474.33	1464.6	1722	2221	1435	1792.67	324.751	1817	4120	4189	3375.33	1102.27	-0.822687	-0.200566	0.0263686	0.56442
RSc0237		putative methylmalonyl-CoA mutase protein	4605	3635	2659	3633	794.452	2186	3165	781	2044	978.43	1501	4590	2963	3018	1261.68	-0.580816	-0.106266	0.278926	0.864385
RSc0238		putative permease transmembrane protein	169	392	518	359.667	144.301	47	56	59	54	5.09902	57	138	114	103	33.9706	-2.17969	-1.50595	0.0016611	0.0105984
RSc0239		hypothetical protein	1173	1885	1918	1658.67	343.682	196	256	195	215.667	28.5229	299	555	613	489	136.421	-2.50059	-1.56745	2.18835e-05	0.000292882
RSc0240		hypothetical protein	366	951	827	714.667	251.688	32	81	101	71.3333	28.9866	112	196	292	200	73.5391	-2.91594	-1.58814	7.59105e-05	0.00230933
RSc0241		hypothetical protein	815	1023	838	892	93.1057	103	150	89	114	26.0896	100	234	265	199.667	71.6023	-2.57664	-2.0297	2.24191e-05	7.68123e-05
RSc0242		putative hydrolase protein	3273	1665	1705	2214.33	748.768	501	588	192	427	169.924	295	507	606	469.333	129.729	-2.00264	-1.96635	0.00412439	0.00450146
RSc0243		putative transcriptional regulator transcription regulator protein	738	1044	909	897	125.212	815	666	483	654.667	135.775	547	1250	1052	949.667	295.98	-0.023838	0.251472	0.956984	0.516764
RSc0244	paaH1	3-hydroxybutyryl-CoA dehydrogenase	3962	6023	3883	4622.67	990.71	8005	4923	3832	5586.67	1767.07	4306	4355	6115	4925.33	841.459	0.672499	0.320133	0.123382	0.462945
RSc0245	ripB	Type III effector protein	320	277	636	411	160.065	2236	6109	3162	3835.67	1651.34	1657	1563	684	1301.33	438.204	3.63921	2.10737	0.00412439	0.0440905
RSc0249		putative calcium binding hemolysin protein	2517	12895	6647	7353	4266.11	571	478	641	563.333	66.7649	1346	1237	1699	1427.33	197.184	-3.0091	-1.83824	0.0067054	0.052092
RSc0253		hypothetical protein	1317	1451	1068	1278.67	158.691	636	472	544	550.667	67.1185	747	1073	1056	958.667	149.832	-0.771095	-0.19528	0.0320619	0.568084
RSc0254		hypothetical protein	3738	4514	4077	4109.67	317.642	1410	1955	1329	1564.67	277.981	1514	2196	3012	2240.67	612.371	-0.991181	-0.699287	0.00157252	0.0102222
RSc0255		hypothetical protein	4072	3321	2867	3420	496.895	1515	1470	752	1245.67	349.558	1040	2480	1788	1769.33	588.026	-1.09539	-0.762374	0.0142058	0.0626444
RSc0256	dehH	haloacetate dehalogenase H-1 protein	672	460	418	516.667	111.168	435	450	228	371	101.302	277	557	464	432.667	116.437	-0.100167	-0.032523	0.819726	0.944954
RSc0257	ripY	Type III effector protein with ankyrin repeats	527	641	4206	1791.33	1708.06	5582	9410	5466	6819.33	1832.49	4151	6841	2593	4528.33	1754.64	2.97851	2.4876	0.0496525	0.0951905
RSc0258		putative beta lactamase protein	294	460	293	349	78.4899	249	380	258	295.667	59.7458	289	341	450	360	67.087	0.183565	0.291655	0.570036	0.355152
RSc0259		hypothetical protein	339	907	701	649	234.782	410	495	438	447.667	35.3679	480	920	949	783	214.58	-0.000502137	0.538029	0.99907	0.182785
RSc0260		hypothetical protein	2519	2484	1674	2225.67	390.349	1371	2316	1182	1623	496.062	1376	2450	3097	2307.67	709.767	-0.0750031	0.236262	0.855197	0.516686
RSc0261		hydroxymethylglutaryl-CoA lyase	3737	4927	3214	3959.33	716.783	2887	3534	2361	2927.33	479.724	2749	5297	5521	4522.33	1257.27	-0.0138738	0.37774	0.963092	0.148217
RSc0262		putative 2-hydroxyacid dehydrogenase oxidoreductase protein	2157	2743	1680	2193.33	434.728	1637	2322	1473	1810.67	367.714	1605	2841	2682	2376	549.03	0.142828	0.325173	0.580646	0.194474
RSc0263		hypothetical conserved protein	1498	787	473	919.333	428.789	1123	1852	695	1223.33	477.642	657	781	924	787.333	109.094	0.905813	0.155676	0.0992789	0.792718
RSc0264		hypothetical protein	1784	853	609	1082	506.285	1794	2218	730	1580.67	625.923	657	829	797	761	74.6905	0.982786	-0.131271	0.0479039	0.80128
RSc0265		acyl-CoA carboxylase subunit alpha	2378	2305	1525	2069.33	386.054	1083	1732	1021	1278.67	321.553	1068	1664	1588	1440	264.867	-0.282019	-0.300089	0.354191	0.322455
RSc0266	bioB	biotin synthase protein	4839	2413	1289	2847	1481.42	3094	5690	1630	3471.33	1678.83	1605	1875	2786	2088.67	505.259	0.773192	-0.00293892	0.252347	0.996509
RSc0267		enoyl-CoA hydratase	2236	1746	1158	1713.33	440.697	918	1677	882	1159	366.576	829	1457	1610	1298.67	337.927	-0.150455	-0.178387	0.752365	0.702416
RSc0268		putative signal peptide protein	1375	1643	1175	1397.67	191.731	656	1150	691	832.333	225.078	853	1054	1235	1047.33	156.022	-0.35263	-0.18775	0.228714	0.530915
RSc0269		putative propionyl-CoA carboxylase (beta subunit) protein	3039	2691	1691	2473.67	571.373	1536	2380	1104	1673.33	529.899	1510	1810	1887	1735.67	162.637	-0.161641	-0.248304	0.611461	0.419348
RSc0270		hypothetical protein	636	550	331	505.667	128.401	232	717	275	408	219.2	361	222	403	328.667	77.3491	0.0956678	-0.322808	0.897588	0.62209
RSc0271		hypothetical protein	1235	1023	613	957	258.183	660	1359	490	836.333	376.041	532	596	842	656.667	133.63	0.183432	-0.266638	0.71015	0.573492
RSc0272		hypothetical protein	836	851	557	748	135.196	593	616	345	518	122.689	419	638	692	583	118.042	-0.133247	-0.131966	0.630825	0.634606
RSc0273		putative 2-hydroxychromene-2-carboxylate isomerase protein	1509	1304	881	1231.33	261.478	822	944	622	796	132.735	706	949	1160	938.333	185.498	-0.199436	-0.156471	0.51953	0.621224
RSc0274		putative acyl CoA dehydrogenase oxidoreductase protein	1693	2342	1701	1912	304.073	1041	1171	903	1038.33	109.427	1082	1601	1679	1454	264.964	-0.451603	-0.178622	0.0764722	0.47917
RSc0275		short chain dehydrogenase	1947	2198	1635	1926.67	230.293	794	1408	819	1007	283.733	983	1588	1757	1442.67	332.275	-0.553216	-0.22599	0.0552701	0.4174
RSc0276	atoB	acetyl-CoA acetyltransferase	2539	3862	2919	3106.67	556.175	1713	1759	1319	1597	197.471	1688	3061	2907	2552	614.167	-0.522318	-0.0841816	0.0682278	0.783784
RSc0277		carbonic anhydrase protein	2237	2210	1372	1939.67	401.552	2001	3019	1544	2188	616.513	1541	2061	2540	2047.33	407.955	0.574627	0.315612	0.0716823	0.308072
RSc0278	aceK	bifunctional isocitrate dehydrogenase kinase/phosphatase protein	4389	4212	2359	3653.33	918.08	2264	3794	1396	2484.67	991.336	1747	3163	3668	2859.33	813.109	-0.1991	-0.114827	0.636318	0.797664
RSc0279		acyl-CoA dehydrogenase oxidoreductase protein	2308	2307	1106	1907	566.393	2080	2650	1094	1941.33	642.757	1554	2220	1943	1905.67	273.172	0.427488	0.293869	0.12245	0.285271
RSc0280		putative transcription regulator protein	1679	911	456	1015.33	504.709	815	1771	481	1022.33	546.666	597	601	886	694.667	135.303	0.484242	-0.11222	0.480051	0.885602
RSc0281		hypothetical protein	5388	4147	2633	4056	1126.56	1161	4671	2836	2889.33	1433.45	3073	4400	4782	4085	732.388	-0.0625341	0.237617	0.941012	0.750857
RSc0282		hypothetical protein	1134	1056	841	1010.33	123.899	402	1051	727	726.667	264.953	859	1123	1164	1048.67	135.155	-0.076812	0.273082	0.889841	0.570849
RSc0283		hypothetical protein	896	1126	1224	1082	137.472	810	1034	728	857.333	129.33	734	714	1370	939.333	304.637	0.083368	-0.0216903	0.81211	0.953534
RSc0284		short chain dehydrogenase	1329	1476	1957	1587.33	268.194	864	1128	971	987.667	108.42	1019	1360	2005	1461.33	408.86	-0.255212	0.0718722	0.32351	0.801925
RSc0285	dsbA1	thiol:disulfide interchange signal peptide protein	19709	15858	17893	17820	1573.01	17700	15031	8830	13853.7	3715.63	10160	17294	21743	16399	4770.9	0.0190243	0.0612793	0.965561	0.890771
RSc0286		hypothetical protein	4639	5428	4046	4704.33	566.087	2955	7234	3991	4726.67	1822.7	4036	4773	5919	4909.33	774.753	0.373402	0.290595	0.329266	0.450664
RSc0287	argS	arginyl-tRNA synthetase	3319	2937	2344	2866.67	401.137	2416	5664	3410	3830	1358.84	2917	2032	3208	2719	500.098	0.846047	0.17207	0.0989857	0.750981
RSc0288		hypothetical protein	15928	9003	8534	11155	3380.45	10117	8730	2544	7130.33	3292.09	3031	8638	8681	6783.33	2653.36	-0.344321	-0.4597	0.625777	0.509559
RSc0289	vsrA	transmembrane sensor kinase vsrA transcription regulator protein	4474	5972	3606	4684	977.263	2089	3681	1880	2550	804.276	2087	6276	4724	4362.33	1729.17	-0.499774	0.0276217	0.119838	0.942553
RSc0290		entericidin precursor lipoprotein	1376	2534	696	1535.33	758.772	432	429	360	407	33.2566	420	1424	1421	1088.33	472.585	-1.29692	-0.243882	0.0593432	0.72907
RSc0291		putative transcription regulator protein	4971	4894	1739	3868	1505.76	1714	2705	770	1729.67	790.038	941	2360	2176	1825.67	630.048	-0.78613	-0.739552	0.141241	0.171508
RSc0292	vsrD	response regulator transcription regulator protein	2332	2772	1892	2332	359.258	2250	3155	1673	2359.33	609.943	1943	2663	2500	2368.67	308.26	0.404985	0.25429	0.0896643	0.276179
RSc0293		putative signal peptide protein	22764	7034	4048	11282	8210.01	5156	4198	536	3296.67	1990.88	632	1443	1252	1109	346.186	-1.43017	-2.59974	0.120588	0.0154475
RSc0294	metHb	5-methyltetrahydrofolate--homocysteinemethyltransferase	8934	3922	4286	5714	2281.73	7282	9279	4061	6874	2149.69	4203	3864	5263	4443.33	595.886	0.74497	-0.0558254	0.11245	0.919719
RSc0295	metHa	5-methyltetrahydrofolate--homocysteinemethyltransferase	5123	1934	1814	2957	1532.38	3846	6746	1856	4149.33	2007.82	1724	1723	2264	1903.67	254.794	0.975445	-0.255564	0.139072	0.708687
RSc0296		hypothetical protein	779	1508	1623	1303.33	373.72	1414	669	827	970	320.513	827	2375	1402	1534.67	638.893	0.113505	0.443369	0.89116	0.538027
RSc0297		hypothetical protein	42731	15596	14583	24303.3	13036.9	30366	18609	5225	18066.7	10270.9	6723	23180	13346	14416.3	6761.04	-0.147867	-0.321068	0.874672	0.716543
RSc0298	pcaD2	B-ketoadipate enol-lactone hydrolase protein	1388	2582	2300	2090	509.565	756	1027	945	909.333	113.473	1150	2998	2204	2117.33	756.928	-0.734876	0.208208	0.0389552	0.544442
RSc0299		putative prolin-rich signal peptide protein	1315	1853	1321	1496.33	252.213	500	1163	739	800.667	274.159	823	1498	1631	1317.33	353.738	-0.534093	-0.0023753	0.0895099	0.994185
RSc0300		transcription regulator protein	1239	1201	844	1094.67	177.926	974	1403	720	1032.33	281.868	679	1229	1133	1013.67	239.868	0.299171	0.0926822	0.3055	0.772515
RSc0301		hypothetical protein	916	1312	1087	1105	162.167	906	1252	981	1046.33	148.617	1165	1199	1195	1186.33	15.1731	0.341291	0.375395	0.348345	0.303835
RSc0302		transcription regulator protein	1800	3930	2966	2898.67	870.871	1907	1449	1406	1587.33	226.719	1477	4241	3248	2988.67	1143.2	-0.321198	0.217478	0.518595	0.668068
RSc0303		hypothetical protein	1339	758	455	850.667	366.792	328	775	174	425.667	254.891	281	718	691	563.333	199.944	-0.675977	-0.289342	0.357253	0.710857
RSc0304		enoyl-CoA hydratase	5708	6611	5076	5798.33	629.908	2400	3221	2064	2561.67	485.98	2636	5927	4598	4387	1351.8	-0.77928	-0.235288	0.0148935	0.411651
RSc0305		hypothetical protein	7453	7673	6797	7307.67	372.098	2986	4809	2338	3377.67	1046.11	3719	6556	5870	5381.67	1208.58	-0.757115	-0.257099	0.021431	0.392582
RSc0306		hypothetical protein	2517	4944	4367	3942.67	1035.25	1600	1848	1746	1731.33	101.775	2252	4647	3994	3631	1010.89	-0.702851	0.109167	0.0549295	0.777124
RSc0307		putative glutathione peroxidase transmembrane protein	1254	1628	1525	1469	157.736	880	583	432	631.667	186.105	533	1165	890	862.667	258.736	-0.808525	-0.587126	0.0807815	0.190908
RSc0308		hypothetical protein	5338	4676	3536	4516.67	744.241	5141	8346	4727	6071.33	1617.29	4124	3739	5461	4441.33	737.946	0.843281	0.213533	0.0275908	0.553502
RSc0309	aut	putative transferase protein	412	367	325	368	35.5246	459	818	466	581	167.609	338	286	459	361	72.4753	1.06365	0.192753	0.0136824	0.624157
RSc0310		putative signal peptide protein	1128	690	560	792.667	242.983	656	1577	430	887.667	496.088	434	688	782	634.667	146.991	0.489663	-0.0783724	0.413025	0.911341
RSc0311		pantothenate kinase	1644	1859	1471	1658	158.709	845	1624	876	1115	360.14	1070	1550	1788	1469.33	298.621	-0.202743	0.0256362	0.494867	0.94109
RSc0312	birA	biotin--protein ligase	1797	1794	1372	1654.33	199.644	1511	1865	908	1428	395.077	1041	1822	1676	1513	339.035	0.156064	0.0715093	0.574039	0.813752
RSc0313		hypothetical protein	2549	3719	3022	3096.67	480.56	1324	1800	1401	1508.33	208.621	1497	2938	2269	2234.67	588.787	-0.612475	-0.268688	0.0392195	0.337619
RSc0314		ABC transporter ATP-binding protein	1376	2076	1851	1767.67	291.786	876	1027	708	870.333	130.293	900	1743	1317	1320	344.16	-0.598905	-0.215371	0.0698516	0.509559
RSc0315		signal peptide protein	2167	2691	2235	2364.33	232.65	1224	1515	904	1214.33	249.533	1109	1891	1837	1612.33	356.593	-0.567414	-0.359415	0.029057	0.137111
RSc0316		lipoprotein	927	1929	1685	1513.67	426.628	486	641	617	581.333	68.1192	692	1014	1328	1011.33	259.653	-0.908591	-0.332977	0.0171954	0.32943
RSc0317		hypothetical protein	1105	1363	1087	1185	126.079	712	1048	651	803.667	174.555	653	805	949	802.333	120.856	-0.163621	-0.340526	0.53614	0.187551
RSc0318		hypothetical protein	17	17	16	16.6667	0.471405	14	22	6	14	6.53197	10	18	13	13.6667	3.29983	0.0627369	-0.0943868	0.91816	0.911157
RSc0319	plcN	non-hemolytic phospholipase C signal peptide protein	393	450	321	388	52.7826	214	210	155	193	26.9196	148	432	347	309	119.015	-0.582118	-0.183374	0.135438	0.651251
RSc0320		hypothetical protein	6171	188	276	2211.67	2799.9	22	38	4	21.3333	13.8884	20	59	10	29.6667	21.1397	-5.1597	-4.60095	0.0277775	0.0389552
RSc0321	ripAE	Type III effector protein	192	242	961	465	351.318	761	2149	1464	1458	566.665	1242	1484	685	1137	334.534	2.31328	2.1653	0.0549119	0.0759365
RSc0322	lipA	lipoyl synthase	6523	3557	2144	4074.67	1824.81	5119	8830	3868	5939	2107.08	3442	4103	4675	4073.33	503.807	1.05824	0.358753	0.0567773	0.504477
RSc0323	lipB	lipoyltransferase	3379	2576	1725	2560	675.337	2108	3128	1596	2277.33	636.795	1438	2501	2107	2015.33	438.782	0.249089	-0.101955	0.501066	0.799795
RSc0324		hypothetical conserved protein	5409	5893	6064	5788.67	277.393	407	409	353	389.667	25.9401	575	1204	1078	952.333	271.728	-3.47377	-2.42771	7.73162e-06	4.3702e-05
RSc0325		DNA-binding transcriptional activator GcvA	2031	1703	1167	1633.67	356.117	1721	1940	1121	1594	346.205	1138	1991	2062	1730.33	419.845	0.375494	0.311121	0.239761	0.332461
RSc0326		hypothetical protein	2571	202	143	972	1130.92	1046	2909	229	1394.67	1121.54	161	237	263	220.333	43.2769	1.82626	-0.552414	0.29987	0.761483
RSc0327	dac	penicillin-binding transmembrane protein	6946	1759	1352	3352.33	2546.53	5834	8838	960	5210.67	3246.24	1022	2127	1817	1655.33	465.373	1.05224	-0.361244	0.302699	0.738241
RSc0328		hypothetical protein	2702	1906	1968	2192	361.512	1718	3073	1041	1944	844.813	1357	2190	2181	1909.33	390.576	0.153166	-0.0034642	0.7575	0.994185
RSc0329		putative ferredoxin 2FE-2S protein	1869	1117	995	1327	386.475	827	1743	539	1036.33	513.335	654	1057	1180	963.667	224.651	-0.00950106	-0.229854	0.988015	0.694815
RSc0330	dctA1	C4-dicarboxylate transporter DctA	4629	10485	7217	7443.67	2396.07	4577	5606	4507	4896.67	502.388	5126	13851	11317	10098	3664.78	-0.0917083	0.626208	0.813418	0.0765442
RSc0331	dctB2	C4-dicarboxylate transport sensor kinase transcription regulator protein	1251	1912	1065	1409.33	363.46	699	1341	850	963.333	274.073	835	1539	1685	1353	371.099	-0.137214	0.14651	0.668028	0.644547
RSc0332	dctD2	C4-dicarboxylate transport response regulator transcription regulator protein	884	1644	1051	1193	326.111	882	1040	804	908.667	98.1744	893	1602	1624	1373	339.53	0.0751744	0.424215	0.820768	0.152148
RSc0333		putative transmembrane protein	3442	3844	3441	3575.67	189.741	2042	3000	1947	2329.67	475.581	1755	3094	3260	2703	673.754	-0.226618	-0.227874	0.364526	0.361541
RSc0334		hypothetical protein	3302	4181	3764	3749	359.007	1134	1273	799	1068.67	198.948	853	1970	2135	1652.67	569.448	-1.40192	-1.04498	0.00101767	0.0052173
RSc0335		putative transmembrane protein	449	703	548	566.667	104.532	408	459	507	458	40.4228	553	685	575	604.333	57.7427	0.147609	0.36938	0.737345	0.368989
RSc0336		signal peptide protein	15974	8631	8457	11020.7	3503.26	2129	2609	685	1807.67	817.674	980	4298	3441	2906.33	1406.34	-2.32068	-1.73044	0.0121826	0.041941
RSc0337		polyphenol oxidase B precursor	89347	63182	61433	71320.7	12766.5	5220	6370	2001	4530.33	1849.1	3279	11520	8039	7612.67	3377.85	-3.68903	-3.08973	0.000337577	0.000881262
RSc0338		Mg(2+) chelatase family protein	199	387	326	304	78.3113	154	179	127	153.333	21.2341	136	283	250	223	62.9762	-0.520869	-0.237857	0.145808	0.510647
RSc0339		hypothetical protein	1507	6766	5247	4506.67	2209.88	1127	754	1240	1040.33	207.657	1698	5193	3159	3350	1433.21	-1.33323	-0.0917994	0.10228	0.922
RSc0340		hypothetical protein	7831	8172	5890	7297.67	1005.06	5952	5621	5013	5528.67	388.865	4744	9050	9263	7685.67	2081.89	0.0349459	0.262253	0.928316	0.4174
RSc0341		signal peptide protein	461	452	336	416.333	56.9229	279	555	259	364.333	135.069	257	701	555	504.333	184.769	0.146162	0.407935	0.73435	0.309181
RSc0342	glnK	nitrogen regulatory P-II transcription regulator protein	1562	1811	1480	1617.67	140.746	623	627	459	569.667	78.2702	566	1149	772	829	241.397	-1.09258	-0.773657	0.00531236	0.026923
RSc0343	amtB	ammonium transporter	5111	8847	8506	7488	1686.55	2551	1768	1775	2031.33	367.471	1993	4819	3139	3317	1160.56	-1.39175	-0.971462	0.0169342	0.0679229
RSc0344	gshA	Glutamate--cysteine ligase GshA	8273	6234	4269	6258.67	1634.72	8372	7609	3790	6590.33	2004.49	4017	4453	6433	4967.67	1051.32	0.465196	-0.0626598	0.16687	0.872406
RSc0345	gshB	glutathione synthetase	4373	5471	4004	4616	623.062	4773	4213	2711	3899	870.597	3243	5489	5812	4848	1142.54	0.159984	0.267371	0.596556	0.359902
RSc0346		hypothetical protein	4395	6607	4183	5061.67	1096.14	3203	4637	2772	3537.33	797.241	2853	6220	6179	5084	1577.64	-0.102516	0.181208	0.705895	0.484128
RSc0347	pstH	phosphohistidinoprotein-hexosephosphotransferase	2373	2820	1738	2310.33	443.942	2051	3077	1367	2165	702.743	1603	2435	3102	2380	613.199	0.278184	0.260792	0.356533	0.390115
RSc0348	ptsI	phosphoenolpyruvate-protein phosphotransferase transmembrane	4402	6006	3876	4761.33	905.931	5239	5926	3309	4824.67	1107.83	3950	6005	6764	5573	1188.73	0.422075	0.444785	0.111664	0.0957775
RSc0349	bfd	putative bacterioferritin-associated ferredoxin protein	7365	9141	6366	7624	1147.6	10468	6182	3620	6756.67	2825.06	3456	8963	8751	7056.67	2547.53	0.204788	0.0616321	0.715198	0.921835
RSc0350	bfr	bacterioferritin	12154	7781	4620	8185	3088.98	2884	8421	6495	5933.33	2295.1	5776	5832	8364	6657.33	1207.01	0.0884014	-0.0205828	0.921763	0.979176
RSc0351	thiF	molybdopterin biosynthesis protein MoeB	1083	882	862	942.333	99.8009	771	1486	534	930.333	404.653	546	680	862	696	129.502	0.319704	-0.234703	0.453766	0.586488
RSc0352		putative carboxy-terminal processing protease transmembrane protein	27960	17095	16129	20394.7	5364.02	25478	28393	12788	22219.7	6774.54	13636	17809	15922	15789	1706.21	0.50884	-0.108935	0.172071	0.790611
RSc0353	gpmA	phosphoglyceromutase	8347	3698	2778	4941	2437.52	5353	11700	3109	6720.67	3638.15	2810	2974	4585	3456.33	800.891	0.908665	-0.140486	0.200348	0.861721
RSc0354		hypothetical protein	3209	2312	2140	2553.67	468.681	2559	3129	1255	2314.33	784.375	1205	1472	1900	1525.67	286.259	0.222239	-0.51543	0.545751	0.150775
RSc0355	grxC	glutaredoxin 3 (GRX3) protein	3026	3459	3145	3210	182.649	3128	2590	1583	2433.67	640.357	1671	2319	2894	2294.67	499.584	-0.0162316	-0.292653	0.963992	0.34812
RSc0356	secB	preprotein translocase subunit SecB	9503	7756	5232	7497	1753.22	9163	15633	10229	11675	2832.36	8556	6018	9473	8015.67	1461.33	1.1102	0.357698	0.0260666	0.435982
RSc0357	gpsA	NAD(P)H-dependent glycerol-3-phosphate dehydrogenase	878	1391	1066	1111.67	211.906	970	1749	1544	1421	329.704	1380	1023	1396	1266.33	172.187	0.778051	0.497374	0.119838	0.321114
RSc0358	yibK	putative tRNA/rRNA methyltransferase protein	962	829	689	826.667	111.464	551	1288	516	785	355.962	579	921	854	784.667	147.978	0.255584	0.122646	0.546072	0.786488
RSc0359		putative competence protein F-related protein	48	93	55	65.3333	19.7709	22	38	29	29.6667	6.54896	30	90	62	60.6667	24.513	-0.688137	0.0529971	0.0636535	0.896952
RSc0360	bioC	putative biotin synthesis protein (methyltransferase)	945	1925	1294	1388	405.567	1072	1426	1235	1244.33	144.671	1122	1488	1807	1472.33	279.869	0.310359	0.353748	0.376923	0.312233
RSc0361		hypothetical protein	2743	7115	6505	5454.33	1933.31	2081	1581	1991	1884.33	217.613	2377	5966	3314	3885.67	1519.94	-0.943991	-0.211269	0.13716	0.755967
RSc0362	coxB	putative cytochrome C oxidase polypeptide II precursor (cytochrome AA3 subunit 2) transmembrane protein	17058	27686	21265	22003	4370.13	5268	6496	6250	6004.67	530.495	8244	17927	13782	13317.7	3966.68	-1.41604	-0.527023	0.00178881	0.123452
RSc0363	coxA	cytochrome C oxidase polypeptide I	25974	31032	26435	27813.7	2283.47	7014	9002	6839	7618.33	981.005	8362	16178	15440	13326.7	3523.45	-1.45686	-0.88591	0.000473334	0.00804265
RSc0365	ctaG	cytochrome C oxidase assembly protein	3810	4084	3208	3700.67	365.886	1080	1504	875	1153	261.925	1036	2220	1709	1655	484.872	-1.29732	-0.98786	0.00101374	0.00470152
RSc0366		hypothetical protein	2204	1869	1703	1925.33	208.375	493	573	394	486.667	73.2135	542	1074	505	707	259.947	-1.58043	-1.2484	0.00390282	0.0129652
RSc0367	coxC	cytochrome C oxidase subunit III transmembrane protein	11447	12889	12408	12248	599.467	3392	3747	2631	3256.67	465.547	3572	6973	5074	5206.33	1391.6	-1.50944	-1.04182	0.00101051	0.0078943
RSc0368		hypothetical protein	302	161	72	178.333	94.6937	431	354	68	284.333	156.167	79	168	120	122.333	36.3715	0.973801	-0.0412057	0.119992	0.955661
RSc0369		putative transmembrane cytochrome oxidase complex biogenesis factor transmembrane protein	558	805	699	687.333	101.174	265	287	265	272.333	10.3709	280	463	398	380.333	75.7467	-0.896284	-0.630535	0.0117033	0.051647
RSc0370		hypothetical protein	775	1004	783	854	106.116	394	598	472	488	84.0476	492	676	702	623.333	93.4713	-0.391169	-0.22925	0.161328	0.413753
RSc0371	ctaA	putative heme O oxygenase (cytochrome aa3- controlling) transmembrane protein	666	959	829	818	119.869	461	687	644	597.333	97.9875	548	640	687	625	57.7293	-0.0297713	-0.12782	0.942716	0.731941
RSc0372	ctaB	protoheme IX farnesyltransferase	584	1017	743	781.333	178.838	540	908	696	714.667	150.814	579	584	916	693	157.698	0.293319	0.0861874	0.427696	0.836687
RSc0373		lipoprotein	1521	895	557	991	399.363	1629	2483	655	1589	746.814	573	677	723	657.667	62.7446	1.05677	-0.239253	0.0392575	0.631644
RSc0374	rpoH	RNA polymerase factor sigma-32	32063	14191	15759	20671	8080.76	21525	20412	9934	17290.3	5221.52	11624	14611	15850	14028.3	1773.77	0.18136	-0.239518	0.701116	0.603484
RSc0375		hypothetical protein	208	336	297	280.333	53.5682	677	729	655	687	31.0269	763	2417	1157	1445.67	705.42	1.75994	2.51569	0.0033127	0.000464316
RSc0376		hypothetical protein	2545	3515	3333	3131	420.973	2873	1893	2235	2333.67	406.121	2708	4652	3573	3644.33	795.236	0.0221826	0.44623	0.964041	0.297138
RSc0377		putative pirin-like protein	3181	3950	3865	3665.33	344.229	3287	2428	2140	2618.33	487.218	2648	4847	4686	4060.33	1000.83	-0.0615524	0.337319	0.880113	0.334388
RSc0378	trpD3	hypothetical protein	2429	2624	1983	2345.33	268.291	2309	2762	1297	2122.67	612.425	1662	3344	2963	2656.33	720.099	0.218933	0.362648	0.457649	0.213331
RSc0379	nasD	putative nitrate ATP-binding ABC transporter protein	167	206	129	167.333	31.436	110	107	84	100.333	11.6142	84	186	204	158	52.8394	-0.299727	0.0887043	0.42537	0.831857
RSc0380	nasE	putative nitrate transmembrane ABC transporter protein	106	131	111	116	10.8012	104	84	55	81	20.1163	80	167	124	123.667	35.5184	-0.119941	0.27693	0.785058	0.490536
RSc0381	nasF	putative nitrate transporter protein	124	123	64	103.667	28.0515	90	122	100	104	13.3666	107	147	129	127.667	16.3571	0.497525	0.563338	0.243058	0.182711
RSc0382		response regulator transcription regulator protein	1179	598	432	736.333	320.265	766	1026	345	712.333	280.595	278	736	602	538.667	192.266	0.347236	-0.135749	0.586071	0.850563
RSc0383		hypothetical protein	6030	5841	4180	5350.33	831.14	4673	4586	3731	4330	425.044	4095	3661	5695	4483.67	874.675	0.123244	-0.0305627	0.693312	0.931354
RSc0384	gstB	maleylacetoacetate isomerase (glutathione transferase zeta 1) protein	3086	2543	1954	2527.67	462.264	3152	2941	1830	2641	579.897	1948	1574	2531	2017.67	393.787	0.467632	-0.0897326	0.0960166	0.76767
RSc0385		hypothetical protein	736	890	734	786.667	73.0723	762	884	778	808	54.1356	726	430	660	605.333	126.874	0.461363	-0.129262	0.285188	0.787759
RSc0386	ftsY	putative cell division protein	1214	2226	1296	1578.67	458.956	1509	2327	1678	1838	352.591	1456	1585	2077	1706	267.571	0.665578	0.399347	0.0734887	0.270256
RSc0387		putative zinc protease protein	12843	9897	10484	11074.7	1273.16	9512	11401	5202	8705	2594.27	6412	8742	9881	8345	1443.77	0.0191952	-0.200212	0.962062	0.579542
RSc0388		putative Zinc protease-like signal peptide protein	7373	7390	8025	7596	303.428	6463	6935	3620	5672.67	1464.19	3716	6121	8184	6007	1825.83	-0.0349357	-0.179349	0.9327	0.619261
RSc0389		hypothetical protein	496	573	509	526	33.6551	485	560	568	537.667	37.3839	465	538	504	502.333	29.8254	0.462593	0.182181	0.170945	0.603104
RSc0390	coaD	phosphopantetheine adenylyltransferase	3000	3847	2493	3113.33	558.547	3502	5149	5267	4639.33	805.658	5050	4202	4954	4735.33	379.155	1.03659	0.88118	0.0366411	0.0661077
RSc0391		ferredoxin protein	2503	3116	1860	2493	512.809	1724	2811	2144	2226.33	447.568	1949	3695	3804	3149.33	849.93	0.26627	0.525973	0.427696	0.115972
RSc0392		prolin-rich transmembrane protein	1290	1028	656	991.333	260.125	532	1366	577	825	382.986	629	898	988	838.333	152.513	0.120119	0.00262447	0.829488	0.995812
RSc0393	pth	peptidyl-tRNA hydrolase	1894	1346	889	1376.33	410.85	1377	2268	863	1502.67	580.431	771	1217	1160	1049.33	198.182	0.512806	-0.124389	0.210194	0.783226
RSc0394	rplY	50S ribosomal protein L25/general stress protein Ctc	20275	18910	12386	17190.3	3442.58	33955	64690	45315	47986.7	12688.9	29036	11219	31330	23861.7	8988.64	1.95041	0.707639	0.0111821	0.280031
RSc0395	prsA	ribose-phosphate pyrophosphokinase	1578	2168	1366	1704	339.321	1593	3411	2771	2591.67	752.95	1871	1413	2657	1980.33	513.712	1.02365	0.472121	0.0542172	0.353497
RSc0396	ipk	4-diphosphocytidyl-2-C-methyl-D-erythritolkinase	3396	4225	3778	3799.67	338.784	1870	3314	2423	2535.67	594.869	2276	4228	3759	3421	831.969	-0.193374	0.0374618	0.508152	0.913384
RSc0397	lolB	outer membrane lipoprotein LolB	2319	3646	3139	3034.67	546.746	2527	2681	2110	2439.33	241.211	2034	4444	3658	3378.67	1003.51	0.131994	0.340129	0.694581	0.280647
RSc0398		hypothetical protein	17950	13375	12114	14479.7	2507.31	16116	16107	7561	13261.3	4030.75	8111	14849	14960	12640	3202.81	0.234942	0.0174911	0.552274	0.967611
RSc0399	mutM	formamidopyrimidine-DNA glycosylase	1128	1715	1575	1472.67	250.328	816	1218	1076	1036.67	166.456	1194	1775	1634	1534.33	247.441	-0.082102	0.309749	0.819726	0.335705
RSc0400		hypothetical protein	14297	10966	7382	10881.7	2823.67	12279	22912	13479	16223.3	4754.91	15533	28856	21283	21890.7	5456.04	1.01423	1.23368	0.0389204	0.0169342
RSc0401	mutY	A/G-specific adenine glycosylase protein	351	602	483	478.667	102.516	233	476	497	402	119.808	510	687	782	659.667	112.713	0.155745	0.726815	0.716543	0.0771024
RSc0402		hypothetical protein	1602	2069	1320	1663.67	308.871	2561	3147	2192	2633.33	393.218	2014	1597	2365	1992	313.92	1.08697	0.518081	0.00852327	0.141856
RSc0403		hypothetical protein	3468	3614	2693	3258.33	404.17	4958	6118	2383	4486.33	1560.86	2139	3869	3628	3212	765.078	0.797958	0.176583	0.0214741	0.587798
RSc0404		putative signal peptide protein	70057	55632	35059	53582.7	14361.2	33716	27525	14355	25198.7	8073.45	21789	54360	45682	40610.3	13772.2	-0.700794	-0.150933	0.137499	0.770968
RSc0405	ptsK	HPr kinase/phosphorylase	2992	2538	1573	2367.67	591.693	2916	4890	2220	3342	1130.88	2660	2238	3025	2641	321.572	0.917213	0.439975	0.0275908	0.249061
RSc0406	ptsN	putative nitrogen regulatory IIA (enzyme IIA- Ntr) (phosphotransferase enzyme II, A component) transcription regulator protein	4496	3432	2325	3417.67	886.365	3732	6382	2627	4247	1575.63	2979	3409	4090	3492.67	457.406	0.711254	0.298848	0.0721991	0.439206
RSc0407		putative sigma-54 modulation protein	241593	216927	169006	209175	30136.2	93591	101374	73590	89518.3	11702.6	97000	280848	250644	209497	80497.7	-0.811596	0.150686	0.0941137	0.774164
RSc0408	rpoN1	RNA polymerase factor sigma-54	47832	67448	38614	51298	12023.9	23853	31522	27118	27497.7	3142.35	29762	94959	71781	65500.7	26984.5	-0.436402	0.480007	0.305457	0.258958
RSc0409		ABC transporter ATP-binding protein	4832	3620	2539	3663.67	936.622	2589	5551	2192	3444	1498.66	2174	3411	4112	3232.33	801.208	0.282421	0.0477941	0.563724	0.9327
RSc0410		putative signal peptide protein	8128	3549	2457	4711.33	2456.74	2659	7072	1832	3854.33	2300.15	1925	2923	3422	2756.67	622.362	0.159716	-0.391796	0.857743	0.621224
RSc0411		hypothetical protein	4180	1788	1243	2403.67	1275.61	1333	3094	770	1732.33	989.897	743	1561	1555	1286.33	384.202	-0.051859	-0.525945	0.955214	0.507662
RSc0412	yrbI	hypothetical protein	2297	1946	1790	2011	212.024	1380	2215	953	1516	524.107	921	1638	1539	1366	317.248	-0.0605824	-0.372704	0.882048	0.287411
RSc0413		hypothetical protein	2099	3008	1970	2359	461.924	1533	3311	1966	2270	757.026	1814	2133	2712	2219.67	371.694	0.332201	0.162354	0.332461	0.650674
RSc0414		putative glutathione-regulated potassium-efflux system K+/H+ antiporter transmembrane protein	1145	2133	1425	1567.67	415.773	1000	1209	941	1050	114.981	1045	1674	1521	1413.33	267.836	-0.115748	0.0992644	0.728818	0.770927
RSc0415		hypothetical protein	2459	3109	4003	3190.33	632.954	1264	482	572	772.667	349.363	681	1956	968	1201.67	546.111	-1.61292	-1.19708	0.0479101	0.12127
RSc0416		hypothetical protein	6164	3680	6112	5318.67	1158.91	3133	485	591	1403	1224.06	776	3092	877	1581.67	1068.76	-1.7735	-1.4479	0.139398	0.232852
RSc0417	apt	adenine phosphoribosyltransferase	2364	2993	2499	2618.67	270.371	1539	2191	1573	1767.67	299.664	2001	2430	2863	2431.33	351.911	-0.158893	0.11806	0.547391	0.66299
RSc0418		transport transmembrane protein	1070	1862	1751	1561	350.134	850	1054	1147	1017	124.04	1184	1275	1592	1350.33	174.876	-0.172778	0.0754973	0.67696	0.868573
RSc0419		hypothetical protein	3205	4472	5444	4373.67	916.709	1443	1040	933	1138.67	219.585	920	2137	1566	1541	497.153	-1.48066	-1.29847	0.0108373	0.0192535
RSc0420	uvrA1	excinuclease ABC subunit A	4992	4509	3249	4250	734.767	5446	6802	3758	5335.33	1245.17	3557	3068	4798	3807.67	728.171	0.735284	0.0812193	0.0291781	0.817414
RSc0421		putative multidrug-efflux transporter transmembrane protein	926	2397	1516	1613	604.437	620	1252	1764	1212	467.892	1569	1413	2123	1701.67	304.659	0.0355732	0.471259	0.961718	0.476062
RSc0422	ssb	single-strand DNA-binding protein	2964	2951	1812	2575.67	540.02	1453	3369	2559	2460.33	785.309	2265	2036	3037	2446	428.23	0.382912	0.173895	0.471119	0.7575
RSc0423		hypothetical protein	122	356	271	249.667	96.7138	217	116	148	160.333	42.1453	102	389	216	235.667	117.99	0.0273679	0.0927423	0.974417	0.915304
RSc0424		signal peptide protein	715	555	434	568	115.085	429	713	379	507	147.087	462	1037	788	762.333	235.443	0.224346	0.611037	0.601517	0.142169
RSc0425		hypothetical protein	927	617	455	666.333	195.825	388	1068	470	642	303.082	481	931	832	748	193.075	0.330682	0.379219	0.580646	0.517762
RSc0426		hypothetical protein	1260	587	483	776.667	344.395	410	1361	452	741	438.741	542	400	757	566.333	146.757	0.439815	-0.138964	0.589759	0.875791
RSc0427		3-oxoacyl-(acyl carrier protein) synthase I	2148	1306	1013	1489	481.091	1712	3664	1231	2202.33	1052.04	1375	1313	1658	1448.67	150.17	0.972073	0.246931	0.0679622	0.640902
RSc0428		hypothetical protein	302	420	286	336	59.7551	192	394	215	267	90.2921	204	431	417	350.667	103.866	0.0361818	0.230496	0.915009	0.417552
RSc0429		hypothetical protein	640	993	696	776.333	154.903	405	750	479	544.667	148.302	449	912	890	750.333	213.264	-0.114781	0.132672	0.651313	0.597853
RSc0430		putative transmembrane protein	475	631	368	491.333	107.989	274	538	267	359.667	126.133	250	504	646	466.667	163.807	-0.0793456	0.0960036	0.843339	0.807054
RSc0431		hypothetical protein	443	771	581	598.333	134.465	258	543	322	374.333	122.094	319	646	790	585	197.063	-0.292234	0.133096	0.233224	0.60057
RSc0432		hypothetical protein	1723	2292	1565	1860	312.206	759	1675	1041	1158.33	383.049	1136	2252	2400	1929.33	564.216	-0.3121	0.218833	0.310554	0.483352
RSc0433		hypothetical protein	392	766	459	539	162.827	181	568	409	386	158.827	370	513	573	485.333	85.1522	-0.0996933	0.140618	0.846933	0.775808
RSc0434		acyl carrier protein	1423	1410	802	1211.67	289.727	696	1265	594	851.667	295.222	606	1216	1198	1006.67	283.409	-0.122641	-0.0554994	0.769282	0.901167
RSc0435	fabG	3-ketoacyl-(acyl-carrier-protein) reductase	898	1424	1006	1109.33	226.829	401	950	815	722	233.577	926	1248	1320	1164.67	171.303	-0.219981	0.32955	0.60922	0.428707
RSc0436		hypothetical protein	353	1028	689	690	275.569	196	541	508	415	155.441	502	732	1141	791.667	264.26	-0.307454	0.514334	0.500732	0.251642
RSc0437		hypothetical protein	158	177	119	151.333	24.1431	51	74	62	62.3333	9.39267	86	125	132	114.333	20.2375	-0.844291	-0.188365	0.0265405	0.597946
RSc0438		hypothetical protein	134	132	76	114	26.8825	63	71	51	61.6667	8.21922	68	78	79	75	4.96655	-0.432794	-0.338745	0.198308	0.310154
RSc0439		putative lipase/esterase protein	1788	2194	2342	2108	234.202	1437	1608	1764	1603	133.544	1826	2512	2769	2369	398.036	0.0319868	0.395166	0.926785	0.172071
RSc0440		putative signal peptide protein	1137	1548	1093	1259.33	204.907	649	661	565	625	42.7083	694	1383	1237	1104.67	296.439	-0.565909	-0.000841574	0.0610693	0.997815
RSc0441	gntK	thermoresistant gluconokinase (gluconate kinase 2) protein	2393	3050	1982	2475	439.848	1951	3126	2711	2596	486.535	2900	2887	2576	2787.67	149.765	0.524796	0.451425	0.218267	0.288626
RSc0442		acyl-CoA synthetase	4631	5493	4406	4843.33	468.477	2366	3004	1855	2408.33	470.031	2678	7014	4245	4645.67	1792.69	-0.614206	0.0873161	0.0776261	0.819726
RSc0443		glycin-rich signal peptide protein	163	97	75	111.667	37.3928	59	94	26	59.6667	27.7649	45	82	67	64.6667	15.195	-0.562188	-0.520082	0.288103	0.32255
RSc0444		putative signal peptide protein	61	70	58	63	5.09902	46	32	26	34.6667	8.37987	24	61	56	47	16.3911	-0.444232	-0.256822	0.322443	0.572782
RSc0445		putative signal peptide protein	36	62	27	41.6667	14.8399	22	17	15	18	2.94392	14	50	33	32.3333	14.7045	-0.687984	-0.182032	0.206322	0.747901
RSc0446		lipoprotein	55	82	51	62.6667	13.7679	33	53	40	42	8.28654	49	107	62	72.6667	24.8507	-0.140407	0.410611	0.73601	0.280256
RSc0447		hypothetical protein	1429	1209	1025	1221	165.15	527	346	107	326.667	172.008	159	548	277	328	162.852	-1.66542	-1.74344	0.0243911	0.0203714
RSc0448	queF	7-cyano-7-deazaguanine reductase	2249	3673	2683	2868.33	595.934	2045	3117	3203	2788.33	526.787	3010	2725	4210	3315	643.467	0.391297	0.473136	0.353157	0.261218
RSc0449	ilvA	threonine dehydratase	5630	5382	4743	5251.67	373.66	5055	8789	5270	6371.33	1711.8	5225	3990	5848	5021	772.12	0.686694	0.173721	0.0823693	0.668704
RSc0450		putative ATP-sensitive inward rectifier potassium channel related transmembrane protein	1085	1068	938	1030.33	65.6574	541	649	353	514.333	122.304	416	1074	863	784.333	274.326	-0.62903	-0.245998	0.0875918	0.503963
RSc0451		hypothetical conserved protein	919	1067	795	927	111.188	269	233	159	220.333	45.7918	128	412	301	280.333	116.86	-1.65691	-1.58762	0.00258411	0.00327154
RSc0452		putative transmembrane protein	773	1823	1474	1356.67	436.616	1148	927	1121	1065.33	98.4355	1178	1860	1536	1524.67	278.541	0.179546	0.466748	0.753455	0.376407
RSc0453		hypothetical protein	705	1624	1120	1149.67	375.766	974	688	667	776.333	140.034	756	1332	1390	1159.33	286.181	-0.0391769	0.246198	0.946597	0.62882
RSc0454		putative oxidoreductase protein	21550	15971	12231	16584	3829.08	20653	31451	16507	22870.3	6299.11	15769	18536	20611	18305.3	1983.46	0.885495	0.393397	0.0252174	0.275182
RSc0455		hypothetical protein	1398	1553	1457	1469.33	63.8766	1554	2420	1964	1979.33	353.709	1782	1775	1879	1812	47.4623	0.844659	0.557385	0.0277982	0.118788
RSc0456		ATP-binding transport ABC transporter protein	25492	13581	20902	19991.7	4905.07	15423	10745	4893	10353.7	4307.75	7648	15629	13628	12301.7	3390.52	-0.607029	-0.448598	0.312881	0.462831
RSc0457		hypothetical protein	8194	4658	5684	6178.67	1485.34	4746	4732	1721	3733	1422.71	2102	4228	4413	3581	1048.53	-0.381501	-0.564923	0.491302	0.298386
RSc0458	ubiE	ubiquinone/menaquinone biosynthesis methyltransferase	18928	16731	13992	16550.3	2019.16	12399	10542	7426	10122.3	2051.79	7947	16982	12031	12320	3694.18	-0.309665	-0.225735	0.403987	0.551472
RSc0459		hypothetical protein	52965	25377	26195	34845.7	12816.7	32869	33476	11316	25887	10306.2	14348	28119	26279	22915.3	6104.41	-0.0704205	-0.310718	0.91908	0.603873
RSc0460		hypothetical protein	671	1165	1110	982	221.054	586	1064	1022	890.667	216.113	936	1061	1074	1023.67	62.2165	0.280556	0.384685	0.53672	0.393232
RSc0461	ubiB	putative ubiquinone biosynthesis protein UbiB	1508	2169	1576	1751	296.871	1263	2415	1798	1825.33	470.699	1725	1885	2084	1898	146.849	0.470897	0.384562	0.197316	0.292539
RSc0462		hypothetical protein	613	820	547	660	116.301	604	949	642	731.667	154.459	505	634	893	677.333	161.337	0.559788	0.25221	0.0644115	0.391813
RSc0463		sodium/solute symporter transmembrane protein	2146	3388	3312	2948.67	568.418	1421	1755	1784	1653.33	164.711	1956	2792	2631	2459.67	362.16	-0.392382	0.00311841	0.258958	0.993423
RSc0464		hypothetical protein	2706	3108	3401	3071.67	284.893	1256	1910	1540	1568.67	267.763	2143	1736	2634	2171	367.141	-0.554738	-0.255785	0.129169	0.491548
RSc0465		hypothetical protein	4590	5631	5396	5205.67	445.788	3391	4232	3167	3596.67	458.461	3834	3475	6031	4446.67	1129.84	-0.121714	-0.0231345	0.704977	0.948521
RSc0466	aspS	aspartyl-tRNA synthetase	12731	12919	10969	12206.3	878.287	21827	20090	14023	18646.7	3345.45	12756	9729	16631	13038.7	2824.81	1.0058	0.304361	0.00773464	0.338906
RSc0467		hypothetical protein	5511	4167	5947	5208.33	757.542	3507	2336	1591	2478	788.622	2414	4764	5587	4255	1344.44	-0.678529	-0.1015	0.143012	0.847891
RSc0468	ntpA	dATP pyrophosphohydrolase	2684	2487	2613	2594.67	81.463	1899	1835	1106	1613.33	359.689	1275	2197	2754	2075.33	609.897	-0.295523	-0.154559	0.351888	0.640642
RSc0469		hypothetical protein	1356	2456	1721	1844.33	457.463	1137	1280	1219	1212	58.589	1273	1948	2345	1855.33	442.52	-0.138747	0.230289	0.673448	0.465546
RSc0470		hypothetical protein	1141	1837	1263	1413.67	303.457	857	1132	944	977.667	114.764	941	1667	1616	1408	330.875	-0.085717	0.205597	0.773421	0.452662
RSc0471		putative transferase protein	638	1590	1157	1128.33	389.181	779	574	703	685.333	84.6181	675	1344	1266	1095	298.687	-0.155848	0.200453	0.783784	0.710914
RSc0472		putative transcription regulator protein	7307	8028	6494	7276.33	626.628	4734	6997	4956	5562.33	1018.5	4321	12623	6277	7740.33	3543.71	0.0127257	0.218002	0.977943	0.624157
RSc0473		putative acyl-CoA dehydrogenase oxidoreductase protein	26280	12342	16076	18232.7	5890.97	13733	15789	11626	13716	1699.58	14066	27937	18369	20124	5797.19	0.0473577	0.41897	0.943713	0.466449
RSc0474		putative 3-hydroxyacyl-CoA dehydrogenase oxidoreductase protein	28381	13105	17695	19727	6399.78	12968	11773	8293	11011.3	1983.1	9993	28260	15290	17847.7	7673.64	-0.419411	0.11656	0.526094	0.880113
RSc0475		acetyl-CoA acetyltransferase	11329	7330	8154	8937.67	1724.07	5995	4522	3696	4737.67	950.871	4351	14642	7978	8990.33	4261.83	-0.512698	0.203796	0.388119	0.756552
RSc0476		enoyl-CoA hydratase	5530	3842	4055	4475.67	750.58	1893	1986	1670	1849.67	132.595	2017	7111	3756	4294.67	2114.21	-0.85969	0.0961632	0.138156	0.888442
RSc0477		hypothetical protein	1144	688	533	788.333	259.333	704	1456	347	835.667	462.221	345	654	526	508.333	126.766	0.37561	-0.388995	0.517557	0.498868
RSc0478		ABC transporter ATP-binding protein	1645	2065	1795	1835	173.781	1981	1725	1473	1726.33	207.392	1403	2848	2327	2192.67	597.517	0.34071	0.443828	0.288638	0.167924
RSc0479		putative transcription regulator protein	3183	6288	5646	5039	1338.31	1935	1949	2144	2009.33	95.3951	2869	5578	4667	4371.33	1125.53	-0.830539	0.0413229	0.0491893	0.931597
RSc0480	gdhA	glutamate dehydrogenase (NAD(P)+) oxidoreductase protein	53878	53889	46353	51373.3	3549.91	100430	80201	40945	73858.7	24695.3	49152	73983	86291	69808.7	15446.6	0.876832	0.641887	0.0342032	0.100579
RSc0481		amino-acid-binding periplasmic (PBP) ABC transporter protein	63627	38066	29779	43824	14405.7	113422	104496	23652	80523.3	40378.9	28404	26632	33761	29599	3030.59	1.15407	-0.25288	0.0399298	0.642747
RSc0482	gltJ	glutamate/aspartate transmembrane ABC transporter protein	4341	9825	6651	6939	2248.08	10443	10000	6700	9047.67	1669.87	6636	6859	12034	8509.67	2493.74	0.854108	0.551579	0.0938678	0.26809
RSc0483	gltK	glutamate/aspartate transmembrane ABC transporter protein	4294	9975	6190	6819.67	2361.61	10273	10329	7514	9372	1314	7010	6426	12298	8578	2641.22	0.936946	0.606331	0.0782492	0.242339
RSc0484	gltL	putative glutamate/aspartate transport ATP- binding ABC transporter protein	7540	10898	6336	8258	1930.39	19322	15878	7988	14396	4744.27	7206	8047	10815	8689.33	1541.79	1.1791	0.32403	0.0101617	0.412222
RSc0485		hypothetical protein	4889	2696	2510	3365	1080.3	3447	4735	1932	3371.33	1145.57	1754	2795	2775	2441.33	486.087	0.402342	-0.198343	0.378219	0.678978
RSc0486	ttuD2	putative hydroxypyruvate reductase oxidoreductase protein	835	1016	713	854.667	124.478	563	866	674	701	125.164	653	716	755	708	42.0238	0.143735	-0.0204641	0.682438	0.957239
RSc0487	pyrC	dihydroorotase	2065	2539	1468	2024	438.194	1632	3230	1847	2236.33	708.09	1594	1888	2863	2115	542.363	0.544119	0.295817	0.15298	0.441081
RSc0488		putative transmembrane protein	558	1235	924	905.667	276.688	722	1198	1017	979	196.175	706	1197	1127	1010	216.852	0.574121	0.435894	0.0991254	0.204159
RSc0489		hypothetical protein	3249	2232	2153	2544.67	499.082	2312	2315	1723	2116.67	278.367	1852	2183	2342	2125.67	204.108	0.165635	-0.0138675	0.549646	0.964311
RSc0490	rplM	50S ribosomal protein L13	21684	10563	6164	12803.7	6531.11	28911	77959	46735	51201.7	20271.3	28346	7146	13302	16264.7	8904.79	2.79143	0.633206	0.0102839	0.47688
RSc0491	rpsI	30S ribosomal protein S9	18752	13143	6849	12914.7	4862.06	30396	63118	49680	47731.3	13429.6	29049	8827	16225	18033.7	8354.07	2.54823	0.755698	0.00923714	0.343912
RSc0492		hypothetical protein	2472	2281	1337	2030	496.19	1918	2500	1534	1984	397.12	1544	2447	1723	1904.67	390.388	0.416009	0.155896	0.175656	0.624647
RSc0493		hypothetical protein	3216	2624	1866	2568.67	552.522	2963	2965	2125	2684.33	395.509	2325	3498	2179	2667.33	590.387	0.507976	0.299665	0.119547	0.356177
RSc0494		iron-sulfur cluster insertion protein ErpA	23818	5955	4740	11504.3	8721.19	6808	14538	3925	8423.67	4480.83	4075	5190	4640	4635	455.211	0.254451	-0.719942	0.791658	0.405229
RSc0495	anmK	anhydro-N-acetylmuramic acid kinase	3951	4494	3284	3909.67	494.844	2743	3517	2307	2855.67	500.363	2468	5048	4635	4050.33	1131.51	-0.046777	0.22796	0.88022	0.396001
RSc0496	tyrS	tyrosyl-tRNA synthetase	2634	2734	2028	2465.33	311.924	2724	3486	1801	2670.33	688.944	1794	2197	2691	2227.33	366.826	0.497915	0.0762121	0.0576998	0.785058
RSc0497	dtd	D-tyrosyl-tRNA deacylase	1050	1381	1151	1194	138.509	1481	1495	1173	1383	148.602	1018	1159	1298	1158.33	114.31	0.628196	0.188758	0.0385212	0.517908
RSc0498		hypothetical protein	699	983	843	841.667	115.946	790	790	777	785.667	6.12826	716	859	1011	862	120.452	0.334793	0.2649	0.270256	0.386696
RSc0499	gpmB	putative phosphoglycerate mutase 2 protein	1438	1417	1266	1373.67	76.613	1280	1696	1106	1360.67	247.528	1035	1177	1490	1234	190.075	0.38825	0.0587437	0.128709	0.839158
RSc0500	ruvB	Holliday junction DNA helicase B	2718	1684	1312	1904.67	594.827	2082	3208	1087	2125.67	866.445	1032	1574	1689	1431.67	286.48	0.529876	-0.142633	0.245621	0.77556
RSc0501	ruvA	Holliday junction DNA helicase motor protein	982	1187	1100	1089.67	84.0093	410	653	428	497	110.553	507	588	599	564.667	41.023	-0.737455	-0.705742	0.0294713	0.0353407
RSc0502	glpQ	putative glycerophosphoryl diester phosphodiesterase, periplasmic precursor protein	3473	1859	1757	2363	785.992	602	951	310	621	262.032	426	843	766	678.333	181.175	-1.5683	-1.55274	0.0135319	0.013966
RSc0503	ruvC	Holliday junction resolvase	459	413	284	385.333	74.0735	598	691	440	576.333	103.609	395	435	415	415	16.3299	1.00828	0.361474	0.00264688	0.168761
RSc0504	purH	bifunctionalphosphoribosylaminoimidazolecarboxamide formyltransferase/IMP cyclohydrolase	3301	2494	1492	2429	739.95	9674	14962	6014	10216.7	3673.1	4635	1485	4435	3518.33	1440.1	2.52482	0.814614	0.00287797	0.207477
RSc0505	fis	DNA-binding protein Fis	381	291	148	273.333	95.9386	271	639	235	381.667	182.555	179	66	305	183.333	97.6194	0.934341	-0.278375	0.270256	0.7682
RSc0506		NIFR3-like protein	1146	1128	927	1067	99.2673	724	1076	651	817	185.55	561	594	1023	726	210.442	0.0144334	-0.365535	0.967531	0.249061
RSc0507		amino acid dehydrogenase transmembrane protein	799	1619	1308	1242	338.001	616	941	770	775.667	132.741	771	1499	1406	1225.33	323.498	-0.222069	0.213345	0.461915	0.481265
RSc0508	ubiH	hypothetical protein	2760	4134	3697	3530.33	573.18	1319	2587	1679	1861.67	533.53	2160	3465	3527	3050.67	630.305	-0.53754	0.00940895	0.0624524	0.97573
RSc0509	pepP	XAA-Pro aminopeptidase	8273	6270	4982	6508.33	1354.07	3053	5786	2573	3804	1415.12	3148	7198	6674	5673.33	1798.45	-0.416605	-0.023482	0.367694	0.964502
RSc0510		hypothetical protein	599	1066	834	833	190.653	369	338	267	324.667	42.6953	331	695	499	508.333	148.749	-0.893102	-0.505007	0.0318823	0.189469
RSc0511		nucleotidyl transferase family protein	534	1304	847	895	316.178	664	882	1020	855.333	146.555	834	580	1185	866.333	248.046	0.410152	0.285855	0.502055	0.653105
RSc0512		Branched-chain amino acid transport	228	451	310	329.667	92.0954	240	350	468	352.667	93.0997	347	204	366	305.667	72.3064	0.541865	0.222302	0.407139	0.755967
RSc0513		hypothetical protein	683	1085	862	876.667	164.443	468	1059	984	837	262.713	812	611	1073	832	189.14	0.333411	0.209778	0.529085	0.70594
RSc0514		hypothetical protein	2361	1801	1416	1859.33	387.993	1186	2990	1397	1857.67	805.301	1342	1238	1821	1467	253.891	0.405868	-0.0997276	0.423942	0.862228
RSc0515		organic solvent tolerance transmembrane protein	8683	9513	5651	7949	1659.89	5877	9332	4818	6675.67	1927.42	4234	7165	7810	6403	1556.15	0.143524	-0.0952145	0.66299	0.784342
RSc0516	surA	peptidyl-prolyl cis-trans isomerase	7763	10206	7752	8573.67	1154.24	11396	9596	7022	9338	1794.97	6857	9848	10687	9130.67	1643.81	0.535589	0.300827	0.0824011	0.317347
RSc0517	pdxA	4-hydroxythreonine-4-phosphate dehydrogenase	1424	2043	1549	1672	267.254	1095	1557	1186	1279.33	199.824	1278	1864	2028	1723.33	321.937	0.0344234	0.262679	0.907714	0.292097
RSc0518	ksgA	dimethyladenosine transferase	1034	1453	1174	1220.33	174.165	1455	1539	1172	1388.67	156.998	1117	1281	1560	1319.33	182.874	0.606048	0.342418	0.0444139	0.231281
RSc0519		hypothetical protein	992	1198	1079	1089.67	84.4367	250	826	777	617.667	260.748	677	659	672	669.333	7.58654	-0.436889	-0.40709	0.492149	0.51953
RSc0520	gloA	lactoylglutathione lyase	1786	1198	957	1313.67	348.18	233	1237	795	755	410.856	752	568	675	665	75.4498	-0.304002	-0.70828	0.740414	0.395751
RSc0521		hypothetical protein	410	726	544	560	129.502	704	823	927	818	91.108	781	574	788	714.333	99.2718	0.994938	0.655536	0.0604828	0.202387
RSc0522		putative acyltransferase transmembrane protein	549	649	400	532.667	102.308	952	1010	874	945.333	55.7215	713	493	724	643.333	106.397	1.27563	0.529248	0.00724217	0.183461
RSc0523		D,D-heptose 1,7-bisphosphate phosphatase	1723	979	752	1151.33	414.716	2125	3029	985	2046.33	836.311	717	935	1174	942	186.635	1.22125	0.0146563	0.0225937	0.977918
RSc0524	glyS	glycyl-tRNA synthetase subunit beta	6105	3563	2256	3974.67	1598.08	6298	9519	3951	6589.33	2282.44	2979	1863	4575	3139	1112.93	1.21857	-0.0228956	0.0493913	0.972523
RSc0525		putative signal peptide protein	962	998	712	890.667	127.188	832	2035	989	1285.33	533.955	663	465	1070	732.667	251.855	0.910191	-0.0570487	0.0940466	0.928926
RSc0526	glyQ	glycyl-tRNA synthetase subunit alpha	2978	2138	1486	2200.67	610.716	1802	4199	1862	2621	1116.08	1562	1274	2277	1704.33	421.66	0.686578	-0.105638	0.207477	0.865641
RSc0527	lnt	apolipoprotein N-acyltransferase	426	747	295	489.333	189.885	1022	1621	1267	1303.33	245.887	1208	559	578	781.667	301.563	1.96319	1.05074	0.0178614	0.158288
RSc0528		hypothetical protein	1761	897	497	1051.67	527.488	3508	4825	1791	3374.67	1242.21	1266	853	966	1028.33	174.272	2.22233	0.36634	0.000715153	0.4174
RSc0529		putative metalloprotease	2759	1199	736	1564.67	865.416	2336	4347	1758	2813.67	1109.61	1460	809	1629	1299.33	353.516	1.47899	0.145768	0.0416547	0.850789
RSc0530	phoH	PHOH-like protein	1566	1375	917	1286	272.325	1343	2619	1840	1934	525.148	1678	749	1790	1405.67	466.579	1.06623	0.370155	0.0831593	0.546072
RSc0531		hypothetical protein	4025	3465	2928	3472.67	447.881	3163	4926	2812	3633.67	924.984	2450	2419	3677	2848.67	585.857	0.47187	-0.0694605	0.151237	0.854106
RSc0532		hypothetical protein	4700	3312	3266	3759.33	665.417	3115	4655	2246	3338.67	996.106	2263	2970	3584	2939	539.741	0.220273	-0.138983	0.54994	0.716543
RSc0533		putative transmembrane protein	2365	1391	1205	1653.67	508.688	1431	3048	890	1789.67	916.778	1028	1436	1572	1345.33	231.156	0.464148	-0.0443155	0.398626	0.9451
RSc0534		lipoprotein transmembrane	1856	1962	1543	1787	177.878	186	290	162	212.667	55.5538	223	345	362	310	61.9085	-2.6867	-2.32677	1.09959e-05	2.24191e-05
RSc0536	fabG	3-ketoacyl-(acyl-carrier-protein) reductase	3051	2631	2653	2778.33	193.014	718	1045	473	745.333	234.317	1082	1948	1300	1443.33	367.784	-1.55595	-0.756231	0.00199093	0.0562275
RSc0537	fadE	acyl-CoA dehydrogenase	5574	6971	7130	6558.33	699.049	1452	1740	1017	1403	297.19	2206	5957	3222	3795	1584.03	-1.83767	-0.640903	0.0017159	0.143433
RSc0538		putative transcription regulator protein	7584	9779	9483	8948.67	972.502	3097	3104	1953	2718	540.944	2928	9704	4588	5740	2883.73	-1.31455	-0.524577	0.0189803	0.297974
RSc0539	rhlE1	ATP-dependent RNA helicase protein	919	1256	330	835	382.676	956	3414	3743	2704.33	1243.53	1577	550	1157	1094.67	421.581	2.38015	0.805662	0.0575104	0.48912
RSc0540		serine/threonine protein kinase	567	1041	274	627.333	316.019	759	1915	2844	1839.33	852.878	1423	532	936	963.667	364.275	2.23455	1.07217	0.0717903	0.354156
RSc0541		pirin-like protein	1737	838	643	1072.67	476.452	975	914	326	738.333	292.625	376	982	929	762.333	274.034	-0.151518	-0.136018	0.83094	0.854106
RSc0542		transcription regulator protein	2050	2361	1399	1936.67	400.828	1291	1377	1162	1276.67	88.3566	1235	2565	2558	2119.33	625.325	-0.147432	0.320265	0.686743	0.353703
RSc0543		response regulator transcription regulator protein	206	268	140	204.667	52.2643	104	163	81	116	34.535	133	255	246	211.333	55.5118	-0.416705	0.268514	0.182785	0.389937
RSc0544		hypothetical protein	381	636	511	509.333	104.11	486	513	411	470	43.1509	518	857	1167	847.333	265.041	0.334661	0.911761	0.257183	0.0085468
RSc0545		oxidoreductase protein	1030	1098	863	997	98.7353	1583	1715	973	1423.67	323.194	1151	1619	1881	1550.33	301.951	0.899879	0.843336	0.00379191	0.00536164
RSc0546		hypothetical protein	12	14	6	10.6667	3.39935	7	1	3	3.66667	2.49444	5	8	10	7.66667	2.0548	-1.09924	-0.204667	0.198306	0.812828
RSc0547		putative sugar transporter transmembrane protein	2280	12238	8336	7618	4096.92	1547	1341	498	1128.67	453.809	746	5952	1631	2776.33	2274.42	-1.93752	-1.42814	0.0826408	0.166684
RSc0548		hypothetical protein	80	289	256	208.333	91.74	22	39	49	36.6667	11.1455	65	267	118	150	85.5141	-1.93853	-0.200258	0.00815839	0.755967
RSc0549		transmembrane sensor histidine kinase transcription regulator protein	892	1212	918	1007.33	145.11	260	365	203	276	67.0969	344	876	574	598	217.85	-1.47912	-0.600117	0.000618257	0.0542172
RSc0550		response regulator transcription regulator protein	3374	3922	2559	3285	559.99	815	1335	823	991	243.267	1089	3267	2331	2229	892.085	-1.33296	-0.431771	0.00331987	0.229003
RSc0551	recA	recombinase A	15142	12516	11342	13000	1588.65	16175	16449	10705	14443	2645.53	11268	22550	15172	16330	4678.08	0.546186	0.531437	0.13902	0.151293
RSc0552	recX	recombination regulator RecX	468	434	321	407.667	62.8349	601	555	319	491.667	123.53	344	592	501	479	102.434	0.655107	0.452635	0.0312236	0.11328
RSc0553		hypothetical protein	1604	2178	1242	1674.67	385.374	1537	2828	1599	1988	594.509	1505	1130	2279	1638	478.412	0.655019	0.234238	0.152891	0.62429
RSc0554	sucC	succinyl-CoA synthetase subunit beta	16937	14157	6960	12684.7	4204.04	68940	73985	32706	58543.7	18385.7	27583	8367	24935	20295	8503.37	2.63898	0.976825	0.00219093	0.132333
RSc0555	sucD	succinyl-CoA synthetase subunit alpha	12096	12040	5970	10035.3	2874.72	60333	57750	25909	47997.3	15654.4	21971	8017	20228	16738.7	6208.07	2.64428	1.02722	0.00120768	0.0852612
RSc0556		hypothetical protein	299	532	342	391	101.236	298	431	330	353	56.6804	313	564	397	424.667	104.321	0.306708	0.361651	0.345976	0.264902
RSc0557	pilA1	type 4 fimbrial pilin signal peptide protein	196	539	267	334	147.826	125	314	274	237.667	81.3238	225	477	516	406	128.973	-0.0242841	0.549648	0.958972	0.176245
RSc0558	pilA	type 4 fimbrial pilin signal peptide protein	12475	43736	24088	26766.3	12902	32889	38338	45590	38939	5202.55	41760	31876	66344	46660	14491.8	1.10596	1.21183	0.131023	0.105707
RSc0559		hypothetical protein	578	1966	1378	1307.33	568.848	971	1232	1746	1316.33	321.963	1628	1403	1764	1598.33	148.863	0.546302	0.768507	0.453513	0.2958
RSc0560	moaC	molybdenum cofactor biosynthesis protein C	1958	1095	767	1273.33	502.31	1767	2397	891	1685	617.55	849	930	1456	1078.33	269.09	0.841861	0.0871056	0.0988023	0.881155
RSc0561		putative signal peptide protein	2952	4121	3876	3649.67	503.362	1684	2222	1675	1860.33	255.763	2127	4036	3346	3169.67	789.257	-0.554125	-0.00070291	0.0609019	0.998234
RSc0562		hypothetical protein	133	231	129	164.333	47.1687	124	225	154	167.667	42.3504	138	119	189	148.667	29.556	0.459882	0.152122	0.314964	0.762642
RSc0563		hypothetical protein	1176	1194	797	1055.67	183.053	729	1532	836	1032.33	356.008	734	779	1099	870.667	162.498	0.365728	-0.0417211	0.35965	0.930302
RSc0564		hypothetical protein	3187	1536	1187	1970	872.264	1942	3842	1044	2276	1166.44	937	970	1420	1109	220.322	0.641014	-0.483346	0.308645	0.441162
RSc0565	rfaF	ADP-heptose--lipopolysaccharide heptosyltransferase II protein	5450	2791	2268	3503	1393.2	3172	6909	2504	4195	1938.37	2445	2073	3541	2686.33	623.13	0.73545	-0.079139	0.228434	0.912509
RSc0566		hypothetical protein	10975	1979	1791	4915	4285.75	2824	6376	1463	3554.33	2071.14	1618	1310	3007	1978.33	738.165	0.448069	-0.562427	0.715922	0.630449
RSc0567	ilvE1	branched-chain amino acid aminotransferase	23608	5863	5964	11811.7	8341.37	9212	13859	4324	9131.67	3893.06	4640	5013	7834	5829	1425.9	0.301262	-0.473181	0.731319	0.568457
RSc0568		hypothetical protein	964	928	757	883	90.2995	672	945	665	760.667	130.375	617	841	769	742.333	93.3714	0.200049	-0.0256751	0.492901	0.940007
RSc0569		Branched-chain amino acid transport	112	274	170	185.333	67.0191	63	191	200	151.333	62.5691	198	162	211	190.333	20.7257	0.130825	0.467768	0.872384	0.518864
RSc0570		hypothetical protein	154	348	234	245.333	79.6046	153	299	336	262.667	79.0035	269	194	251	238	31.9687	0.549502	0.35863	0.407849	0.606799
RSc0571	pgk	phosphoglycerate kinase	10402	5130	3630	6387.33	2904.1	7886	12150	3575	7870.33	3500.75	3146	2983	4190	3439.67	534.723	0.746788	-0.521278	0.173536	0.337459
RSc0572	pykA1	pyruvate kinase	9366	6947	5365	7226	1645.27	6128	10382	5083	7197.67	2291.72	4863	4513	5951	5109	612.29	0.417244	-0.244398	0.281193	0.534939
RSc0573	fbaA	fructose-1,6-bisphosphate aldolase	16521	9975	7808	11434.7	3703.79	17076	26803	12442	18773.7	5984.49	11110	6865	10312	9429	1842.06	1.19285	0.00530723	0.0196407	0.991913
RSc0574	hemH	phosphoribosylaminoimidazole-succinocarboxamidesynthase	2413	1617	1215	1748.33	497.82	1956	3999	1520	2491.67	1080.61	1315	985	1711	1337	296.796	0.934262	-0.114075	0.0784032	0.844909
RSc0575	purE	phosphoribosylaminoimidazole carboxylase catalytic subunit protein	982	1159	962	1034.33	88.53	948	1883	1177	1336	397.925	943	618	1300	953.667	278.527	0.766742	0.112067	0.10254	0.830002
RSc0576	purK	phosphoribosylaminoimidazole carboxylase ATPase subunit	3183	3288	2149	2873.33	513.972	3467	6762	3543	4590.67	1535.68	2928	1879	3771	2859.33	773.93	1.0865	0.248094	0.0351523	0.621131
RSc0577		hypothetical protein	1535	2451	1850	1945.33	379.983	1995	2978	2154	2375.67	430.832	1907	1636	2390	1977.67	311.849	0.707042	0.296952	0.0717903	0.443817
RSc0580		putative lipase / esterase protein	2887	3469	2527	2961	388.113	1383	1686	1208	1425.67	197.461	1337	4438	2209	2661.33	1305.76	-0.631751	-0.0402522	0.128683	0.935006
RSc0581		putative phosphoglycolate phosphatase protein	678	875	850	801	87.5709	171	266	170	202.333	45.021	248	304	345	299	39.7576	-1.58816	-1.19042	0.000376168	0.00203964
RSc0583	mobB2	molybdopterin-guanine dinucleotide biosynthesis protein B	284	599	341	408	137.047	261	375	285	307	49.0714	314	1030	810	718	299.457	0.0824686	0.959036	0.819726	0.0101988
RSc0584		D-alanyl-D-alanine carboxypeptidase	1338	1531	1146	1338.33	157.176	811	1445	762	1006	311.064	931	2944	2379	2084.67	847.749	-0.0560422	0.738978	0.896366	0.0551314
RSc0585		putative transport transmembrane protein	1852	2229	2572	2217.67	294.048	876	1026	970	957.333	61.8888	1122	1442	1502	1355.33	166.8	-0.786868	-0.464061	0.0209473	0.136643
RSc0586		hypothetical protein	20073	21669	16111	19284.3	2336.57	9852	9762	6513	8709	1553.24	8875	22647	16481	16001	5632.63	-0.738101	-0.104607	0.0522246	0.795128
RSc0587		hypothetical protein	2541	4055	3371	3322.33	619.045	1961	1735	1499	1731.67	188.625	2060	4327	2712	3033	952.926	-0.4832	0.0758988	0.232095	0.871013
RSc0588		hypothetical protein	2040	4386	3623	3349.67	977.058	2096	1953	1934	1994.33	72.3064	2474	7610	4721	4935	2102.22	-0.210568	0.738024	0.670577	0.118302
RSc0589		amidase	822	994	903	906.333	70.2583	481	684	415	526.667	114.468	612	881	870	787.667	124.296	-0.393379	0.0109015	0.135576	0.970677
RSc0590		putative transcription regulator protein	1444	1616	1792	1617.33	142.074	253	381	258	297.333	59.1965	305	376	356	345.667	29.8924	-2.04507	-1.98205	0.000204046	0.000251125
RSc0591		hypothetical protein	5091	2508	2565	3388	1204.43	1107	947	379	811	312.376	549	1158	1176	961	291.421	-1.6946	-1.52144	0.00944148	0.0157388
RSc0592		hypothetical protein	764	2046	1654	1488	536.375	4986	8307	10142	7811.67	2133.87	14425	36729	16588	22580.7	10043.3	2.90444	4.24668	0.000766341	0.000105448
RSc0593		hypothetical protein	5743	2780	5982	4835	1456.38	28694	14138	17204	20012	6265.4	17626	11464	10193	13094.3	3246.11	2.46119	1.77923	0.00107118	0.00637798
RSc0594		hypothetical protein	937	1701	1536	1391.33	328.248	4127	1810	1057	2331.33	1306.41	1350	1303	6799	3150.67	2579.83	1.19369	1.10902	0.210241	0.237373
RSc0595		putative outer membrane receptor signal peptide protein	1992	4824	2869	3228.33	1183.75	42034	4404	1749	16062.3	18396.7	2142	3012	31071	12075	13436.9	2.59176	1.67486	0.240358	0.411651
RSc0596		hypothetical protein	49	278	135	154	94.4493	580	76	97	251	232.796	123	262	1201	528.667	478.786	1.52129	1.79654	0.416197	0.281815
RSc0598		hypothetical protein	696	926	1165	929	191.48	200	88	80	122.667	54.7804	109	163	102	124.667	27.256	-2.54062	-2.64609	0.00361276	0.00280747
RSc0599		putative transcription regulator protein	2027	2263	1731	2007	217.648	2327	1872	1433	1877.33	364.993	1612	2599	2428	2213	430.667	0.313041	0.350212	0.258618	0.206322
RSc0600		hypothetical protein	219	530	344	364.333	127.777	87	191	237	171.667	62.7446	237	250	288	258.333	21.6384	-0.638103	-0.11175	0.291292	0.873375
RSc0601		hypothetical protein	831	1014	456	767	232.254	588	882	364	611.333	212.115	345	432	534	437	77.2399	0.0730936	-0.508136	0.855422	0.147997
RSc0602		hypothetical protein	537	574	236	449	151.369	112	362	140	204.667	111.837	120	151	232	167.667	47.2182	-0.752904	-1.11526	0.228423	0.0830405
RSc0603		hypothetical protein	534	1436	663	877.667	398.298	170	435	261	288.667	109.94	282	434	537	417.667	104.742	-1.15401	-0.730457	0.0118483	0.0747402
RSc0604		hydrolase oxidoreductase protein	4605	5681	4231	4839	614.65	2925	4702	2397	3341.33	985.987	2804	5078	5686	4522.67	1240.37	-0.162034	0.0787212	0.546488	0.785891
RSc0605	adhC2	bifunctional: glutathione-dependent formaldehyde dehydrogenase/alcohol dehydrogenase class III	9441	7313	5490	7414.67	1614.59	6336	9158	3857	6450.33	2165.63	4540	6158	7481	6059.67	1202.67	0.177275	-0.0528038	0.63797	0.900442
RSc0606		putative methyl-accepting chemotaxis transmembrane protein	87	170	129	128.667	33.8854	616	1417	905	979.333	331.204	1631	3967	1390	2329.33	1162.18	3.32108	4.39406	0.00019236	4.84901e-05
RSc0607	gstC	putative glutathione S-transferase protein	22	43	26	30.3333	9.10433	30	27	28	28.3333	1.24722	27	43	42	37.3333	7.31817	0.385861	0.534373	0.390895	0.224152
RSc0609		putative lipoprotein	426	397	349	390.667	31.7525	439	837	431	569	189.533	401	550	504	485	62.295	0.912575	0.527835	0.0173025	0.125424
RSc0610		putative signal peptide protein	249	325	309	294.333	32.7143	281	296	275	284	8.83176	257	356	436	349.667	73.2135	0.375835	0.451234	0.166278	0.100441
RSc0611	apbE	thiamine biosynthesis lipoprotein apbE precursor transmembrane	105	206	178	163	42.5754	160	218	171	183	25.1529	148	225	208	193.667	33.0286	0.618992	0.518462	0.106888	0.173536
RSc0612		hypothetical protein	51	119	128	99.3333	34.3738	71	72	55	66	7.78888	55	113	81	83	23.7206	-0.0709062	0.0147915	0.917518	0.980812
RSc0613		hypothetical protein	24162	10193	12484	15613	6116.98	306	275	85	222	97.6968	336	830	860	675.333	240.257	-5.7799	-4.22677	7.78258e-05	0.000361218
RSc0614		hypothetical protein	160	179	118	152.333	25.4864	105	94	44	81	26.5456	78	141	105	108	25.807	-0.55057	-0.280548	0.107312	0.406269
RSc0615		transcription regulator protein	767	1152	792	903.667	175.895	1813	1605	845	1421	416.051	730	1154	1287	1057	237.514	1.04841	0.435241	0.0109886	0.219758
RSc0616		hypothetical protein	192	110	109	137	38.893	157	513	188	286	161.011	124	203	145	157.333	33.4099	1.40697	0.408247	0.0481959	0.546964
RSc0617		putative secreted aspartic protease	76	92	108	92	13.0639	115	248	208	190.333	55.7155	150	323	129	200.667	86.9265	1.42361	1.36293	0.0333578	0.0412435
RSc0618	rdgC	recombination associated protein	942	1315	843	1033.33	203.228	1309	2002	1329	1546.67	322.073	1107	927	1389	1141	190.137	1.0011	0.408983	0.0169381	0.275182
RSc0619		putative transmembrane hydrogenase cytochrome B- type subunit	351	411	289	350.333	49.8085	215	264	194	224.333	29.3295	177	184	193	184.667	6.54896	-0.217628	-0.674953	0.478886	0.0365754
RSc0620		putative sulfate oxidase protein	762	1020	770	850.667	119.781	591	526	507	541.333	35.966	514	713	567	598	84.1467	-0.209149	-0.269304	0.548394	0.433187
RSc0621		hypothetical protein	1005	752	646	801	150.601	693	611	464	589.333	94.7359	491	655	383	509.667	111.825	-0.0170524	-0.403284	0.966087	0.262822
RSc0622	dbpA	ATP-dependent RNA helicase DbpA	4796	3255	2470	3507	966.16	4041	5578	2158	3925.67	1398.59	2107	3802	4040	3316.33	860.63	0.53462	0.164209	0.217465	0.724077
RSc0623		hypothetical protein	2253	850	518	1207	751.95	775	2018	502	1098.33	659.784	516	723	1014	751	204.269	0.406626	-0.191666	0.660573	0.848817
RSc0624		zinc-dependent alcohol dehydrogenase oxidoreductase protein	356	552	409	439	82.7808	354	268	268	296.667	40.5408	309	751	592	550.667	182.797	-0.090811	0.500133	0.843945	0.212831
RSc0625		transcription regulator protein	1605	2275	1812	1897.33	280.103	2158	1440	1255	1617.67	389.467	1580	3063	2908	2517	665.574	0.205086	0.593823	0.611053	0.125656
RSc0626		aldehyde dehydrogenase subunit III	250	500	323	357.667	104.965	243	365	278	295.333	51.2922	353	706	782	613.667	186.912	0.182182	0.980598	0.518864	0.00408235
RSc0627		putative dehydrogenase large chain transmembrane protein	274	548	365	395.667	113.942	426	413	296	378.333	58.4599	329	734	703	588.667	184.048	0.421591	0.765126	0.249303	0.0459274
RSc0628		hypothetical protein	46	124	62	77.3333	33.6386	77	76	67	73.3333	4.49691	52	135	108	98.3333	34.5672	0.502657	0.576238	0.285217	0.214556
RSc0629		putative oxidoreductase cytochrome C552 precursor signal peptide protein	38	73	32	47.6667	18.0801	79	36	26	47	22.9928	28	69	67	54.6667	18.8739	0.45295	0.434763	0.512858	0.521563
RSc0630			8	51	27	28.6667	17.5942	16	7	27	16.6667	8.17856	21	53	56	43.3333	15.8395	-0.0314425	0.912996	0.977918	0.330583
RSc0631		hypothetical protein	430	414	214	352.667	98.2695	705	563	212	493.333	207.207	239	563	565	455.667	153.209	0.829109	0.644352	0.101944	0.199579
RSc0632		putative NADP-dependent alcohol dehydrogenase oxidoreductase protein	233	226	162	207	31.9479	194	213	148	185	27.2886	166	305	242	237.667	56.8292	0.257629	0.409568	0.407139	0.183751
RSc0633		putative NAD(P)H:quinone oxidoreductase	224	228	146	199.333	37.7477	191	210	123	174.667	37.3482	112	256	203	190.333	59.4661	0.216403	0.129912	0.537368	0.724213
RSc0634		transcription regulator protein	612	1085	761	819.333	197.458	754	488	594	612	109.337	692	1285	1010	995.667	242.303	0.0762821	0.50445	0.888442	0.272984
RSc0635		transcription regulator protein	319	559	316	398	113.851	491	443	395	443	39.1918	435	533	454	474	42.4343	0.6347	0.52942	0.116489	0.185588
RSc0636		hypothetical protein	127	118	72	105.667	24.0878	68	103	55	75.3333	20.2704	56	119	61	78.6667	28.5929	-0.0761138	-0.224685	0.869003	0.585696
RSc0639		heat shock protein	539	416	333	429.333	84.626	509	611	321	480.333	120.115	285	457	418	386.667	73.6312	0.555062	0.0786005	0.0804728	0.82085
RSc0641	groES	co-chaperonin GroES	37603	25348	24672	29207.7	5942.81	38562	32807	21567	30978.7	7057.6	21010	13620	34120	22916.7	8476.99	0.500099	-0.165485	0.189654	0.682925
RSc0642	groEL	chaperonin GroEL	152749	61174	70547	94823.3	41138	407724	230031	87236	241664	131097	73626	29626	83093	62115	23296	1.71611	-0.345383	0.00967946	0.544724
RSc0643		hypothetical protein	2856	5439	5211	4502	1167.61	1636	1614	1831	1693.67	97.5238	2131	3322	3907	3120	738.984	-0.927335	-0.28953	0.0216316	0.433732
RSc0644		putative transmembrane protein	1518	2857	2570	2315	575.615	788	951	732	823.667	92.8954	832	1807	1860	1499.67	472.607	-1.01966	-0.440637	0.00574643	0.147892
RSc0645		hypothetical protein	76	268	194	179.333	79.0668	92	62	82	78.6667	12.4722	73	170	212	151.667	58.2084	-0.522973	-0.0137859	0.43155	0.984585
RSc0646		hypothetical protein	301	417	345	354.333	47.8145	200	128	127	151.667	34.1793	118	261	184	187.667	58.4371	-0.778335	-0.726826	0.0909546	0.109183
RSc0647		Major facilitator superfamily MFS-1-related protein	323	671	555	516.333	144.677	240	160	177	192.333	34.4125	217	536	402	385	130.785	-0.892299	-0.222389	0.0959823	0.684773
RSc0648		putative transmembrane protein	303	173	83	186.333	90.3081	199	138	44	127	63.7547	70	155	128	117.667	35.462	-0.189381	-0.20464	0.767637	0.750514
RSc0649	tadG1	putative transmembrane protein	150	130	80	120	29.4392	68	66	24	52.6667	20.2868	40	130	121	97	40.4722	-0.837342	-0.0912937	0.147515	0.89116
RSc0650	tadC1	putative tight adherence TadC-related transmembrane protein	172	197	157	175.333	16.4992	99	71	43	71	22.8619	55	166	171	130.667	53.5433	-0.904927	-0.285127	0.0867938	0.588579
RSc0651	tadB1	putative tight adherence TadB-related transmembrane protein	167	206	165	179.333	18.8739	173	82	55	103.333	50.4799	79	195	169	147.667	49.7013	-0.427676	-0.103638	0.469778	0.876069
RSc0652	cpaF1	secretion ATPase protein	348	378	340	355.333	16.3571	347	212	122	227	92.4662	176	377	370	307.667	93.1462	-0.287927	-0.0306008	0.561096	0.955891
RSc0653	cpaE1	putative pilus assembly protein	331	327	253	303.667	35.8639	292	166	120	192.667	72.7064	139	354	359	284	102.551	-0.274783	0.0872466	0.594609	0.88022
RSc0654		lipoprotein	112	99	99	103.333	6.12826	120	55	37	70.6667	35.6495	51	103	136	96.6667	34.9889	-0.207766	0.0868435	0.732997	0.893888
RSc0655	cpaC	outer membrane channel protein	456	414	388	419.333	28.0159	473	315	170	319.333	123.737	186	438	537	387	147.763	-0.0338181	0.0490746	0.955077	0.935006
RSc0656	cpaB	pilus assembly transmembrane protein	181	130	97	136	34.5543	95	97	45	79	24.0555	45	123	123	97	36.7696	-0.404384	-0.267685	0.444787	0.624996
RSc0657	cpaA1	probable prepilin peptidase transmembrane protein	69	49	49	55.6667	9.42809	25	40	22	29	7.87401	17	40	36	31	10.0333	-0.552233	-0.66305	0.253344	0.171309
RSc0658		putative pilin transmembrane protein	52	47	26	41.6667	11.2645	19	34	10	21	9.89949	17	36	32	28.3333	8.17856	-0.646861	-0.311538	0.173546	0.511123
RSc0659		putative pilin protein	82	128	94	101.333	19.4822	80	47	46	57.6667	15.7973	80	80	47	69	15.5563	-0.40613	-0.305188	0.498566	0.617208
RSc0660		putative pilin transmembrane protein	166	169	169	168	1.41421	194	63	72	109.667	59.7458	100	140	75	105	26.7706	-0.308463	-0.449135	0.644547	0.488741
RSc0661		hypothetical protein	140	153	148	147	5.35413	136	62	51	83	37.7448	59	144	110	104.333	34.9317	-0.451814	-0.309243	0.438066	0.60057
RSc0662		putative glycine rich transmembrane protein	1556	1456	1932	1648	204.926	1238	873	517	876	294.355	672	1177	1325	1058	279.551	-0.524941	-0.45268	0.249303	0.318234
RSc0663		lipoprotein	4888	3759	5138	4595	599.887	4048	3220	1433	2900.33	1091.24	2066	3146	3265	2825.67	539.358	-0.315562	-0.493209	0.517546	0.298687
RSc0664		dihydrodipicolinate synthase-like transmembrane protein	12544	8307	10139	10330	1735.01	9309	7077	3370	6585.33	2449.39	4798	7243	10494	7511.67	2333.13	-0.286581	-0.257567	0.541151	0.585215
RSc0665	hemL	glutamate-1-semialdehyde 2,1-aminomutase	1438	1118	726	1094	291.168	792	919	432	714.333	206.263	612	960	1583	1051.67	401.673	-0.215965	0.175827	0.660573	0.7292
RSc0666		rubredoxin protein	2426	3066	2104	2532	399.823	2524	3464	2392	2793.33	477.285	2308	2247	3483	2679.33	568.824	0.557716	0.31135	0.079247	0.316489
RSc0667	pilG	twitching motility two-component response regulator transcription regulator protein	2258	3208	1888	2451.33	555.958	1427	2107	2188	1907.33	341.253	2061	3172	2920	2717.67	475.594	0.105553	0.384761	0.811339	0.325252
RSc0668	pilH	putative twitching motility two-component response regulator transcription regulator protein	17702	13441	10806	13983	2841.25	7012	10110	5908	7676.67	1778.68	6689	11160	13169	10339.3	2708.35	-0.454476	-0.230609	0.232907	0.555472
RSc0669	pilI	putative twitching motility protein	8354	8781	7709	8281.33	440.648	8010	6943	6694	7215.67	570.803	7399	7827	10315	8513.67	1285.66	0.218967	0.252905	0.421148	0.349174
RSc0670	pilJ	putative twitching motility transmembrane protein	4541	5583	5259	5127.67	435.413	4591	4645	3824	4353.33	374.944	4030	5308	6564	5300.67	1034.51	0.181877	0.250925	0.479351	0.322104
RSc0671		putative composite two component regulatory (sensor histidine kinase and response regulator hybrid) transcription regulator protein	19198	21045	16189	18810.7	2001.28	22992	25324	13310	20542	5201.66	12317	14765	23935	17005.7	5000.66	0.509479	0.0473951	0.130345	0.904615
RSc0672	phcW	hypothetical protein	17204	29708	20254	22388.7	5323.23	26419	29628	16994	24347	5361.86	15903	22593	32326	23607.3	6742.92	0.548016	0.287534	0.131834	0.430559
RSc0674	rsuA	ribosomal small subunit pseudouridine synthase A protein	2078	2085	1385	1849.33	328.346	1135	2360	1241	1578.67	554.178	1447	1615	2266	1776	353.205	0.165099	0.174232	0.687332	0.667417
RSc0675		hypothetical protein	7515	8914	6935	7788	830.665	7250	7781	4225	6418.67	1566.23	4134	8368	7973	6825	1909.65	0.106115	-0.0148979	0.744145	0.965561
RSc0676		Holliday junction resolvase-like protein	1536	3331	2511	2459.33	733.716	3603	3002	2482	3029	458.044	2129	3080	3390	2866.33	536.514	0.789922	0.473633	0.085354	0.287713
RSc0677	pyrR	pyrimidine regulatory protein PyrR	1042	1419	928	1129.67	209.816	1915	1725	1369	1669.67	226.311	1479	1235	1379	1364.33	100.151	0.987249	0.532402	0.0157016	0.144392
RSc0678	pyrB	aspartate carbamoyltransferase catalytic subunit	2692	2725	1672	2363	488.796	4004	5888	3784	4558.67	944.262	3843	3408	3510	3587	185.747	1.39722	0.875074	0.00221628	0.0220046
RSc0679	pyrX	dihydroorotase	3991	4298	3063	3784	525.003	6092	7284	5356	6244	794.407	5189	5955	5899	5681	348.647	1.15019	0.828449	0.00148802	0.00874638
RSc0680	plsC	1-acyl-sn-glycerol-3-phosphate acyltransferase transmembrane protein	603	1229	955	929	256.224	956	1090	1350	1132	163.569	1016	1491	1436	1314.33	212.145	0.768229	0.78515	0.0784265	0.0730073
RSc0681	apaH	diadenosine tetraphosphatase	1649	678	377	901.333	542.773	692	1688	445	941.667	537.285	430	316	525	423.667	85.4413	0.653016	-0.59482	0.411057	0.449737
RSc0682	rfbB	dTDP-glucose 4,6-dehydratase protein	9089	7341	4860	7096.67	1735.11	3676	11420	6413	7169.67	3206.43	6659	4308	7432	6133	1328.5	0.478043	0.0603598	0.470362	0.936703
RSc0683	rfbD	dTDP-4-dehydrorhamnose reductase oxidoreductase protein	2538	4345	3085	3322.67	756.605	2439	4818	4288	3848.33	1019.77	3517	2861	3871	3416.33	418.43	0.636961	0.359407	0.200828	0.481194
RSc0684	rfbA	glucose-1-phosphate thymidylyltransferase protein	3146	5082	2621	3616.33	1058.31	2792	6775	5209	4925.33	1638.38	4248	2598	5732	4192.67	1280.05	0.877684	0.523002	0.166011	0.413307
RSc0685	rfbC	dTDP-4-dehydrorhamnose 3,5-epimerase protein	1217	3411	1902	2176.67	916.512	2003	2851	3636	2830	666.835	2956	1893	3707	2852	744.205	0.882449	0.794092	0.211513	0.267892
RSc0686		putative lipopolysaccharide O-SIDE chain biosynthesis transmembrane protein	637	2004	1083	1241.33	569.195	845	1264	1678	1262.33	340.073	1491	1116	1358	1321.67	155.234	0.564127	0.579211	0.46053	0.4569
RSc0687	rfbF	dTDP-rhamnosyl transferase rfbf protein	1360	2378	1604	1780.67	433.966	1080	1412	1436	1309.33	162.459	1281	1547	1792	1540	208.674	0.0148969	0.0567475	0.971579	0.894841
RSc0688		glycosyl transferase protein	1575	2845	1794	2071.33	554.323	1021	1552	1528	1367	244.855	1420	1653	1649	1574	108.907	-0.135693	-0.0963292	0.768912	0.841239
RSc0689	wecA	putative undecaprenyl phosphate N- acetylglucosaminyltransferase transmembrane protein	1957	3871	2020	2616	887.792	1487	2325	2234	2015.33	375.431	1975	2213	2679	2289	292.388	0.10928	0.117905	0.82948	0.81587
RSc0690		Lipopolysaccharide biosynthesis protein	1922	3985	2157	2688	922.122	1765	2438	2509	2237.33	335.246	2436	2194	2727	2452.33	217.903	0.229361	0.207776	0.672398	0.70601
RSc0691		putative phosphomannomutase or phosphoglucomutase protein	3910	7801	4834	5515	1659.88	4422	6115	5638	5391.67	712.775	5246	4844	6022	5370.67	488.929	0.435629	0.284529	0.347878	0.551472
RSc0692	rfaC1	lipopolysaccharide heptosyltransferase protein	1152	2282	1525	1653	470.116	1248	1784	1774	1602	250.349	1629	1426	1625	1560	94.7664	0.418223	0.255503	0.407139	0.627434
RSc0693	kdtA	3-deoxy-D-manno-octulosonic-acid transferase	355	1097	563	671.667	312.514	326	657	665	549.333	157.954	549	564	694	602.333	65.1067	0.226629	0.28863	0.7259	0.651305
RSc0694		hypothetical protein	1252	974	1270	1165.33	135.493	1080	1053	679	937.333	183.002	860	671	1061	864	159.242	0.094627	-0.218052	0.789438	0.505238
RSc0695		porin (omp) ABC transporter protein	3554	3340	2601	3165	408.265	2381	3533	2705	2873	485.073	2554	2548	4045	3049	704.283	0.28689	0.15342	0.393805	0.66127
RSc0696		hypothetical protein	3048	2214	1750	2337.33	537.035	1997	4101	2034	2710.67	983.23	1753	1495	2600	1949.33	471.993	0.643092	-0.0249314	0.177906	0.96334
RSc0697	pcm	protein-L-isoaspartate O-methyltransferase	4154	3029	2330	3171	751.384	2829	5229	2466	3508	1225.92	2093	1937	3272	2434	595.968	0.566177	-0.141678	0.204346	0.770927
RSc0698		putative transcription regulator protein	3706	2557	1255	2506	1001.27	1571	2075	1028	1558	427.535	880	1588	1289	1252.33	290.2	-0.195495	-0.6696	0.682123	0.140272
RSc0699		hypothetical protein	208	100	69	125.667	59.5781	107	293	97	165.667	90.1308	84	65	128	92.3333	26.386	0.908968	-0.0961784	0.23695	0.916159
RSc0700		hypothetical protein	958	1187	837	994	145.137	351	705	366	474	163.456	437	467	683	529	109.581	-0.692496	-0.677742	0.055487	0.0595659
RSc0701	uppP	undecaprenyl pyrophosphate phosphatase	4165	4833	3920	4306	385.835	1973	3544	2484	2667	654.282	2456	1843	3107	2468.67	516.104	-0.282186	-0.563358	0.49234	0.164604
RSc0702		putative NADH-dependent flavin oxidoreductase oxidoreductase protein	644	1029	668	780.333	176.107	680	734	585	666.333	61.5918	606	631	861	699.333	114.77	0.213087	0.091886	0.539773	0.809349
RSc0703	trmB	tRNA (guanine-N(7))-methyltransferase	548	771	419	579.333	145.401	380	934	608	640.667	227.346	376	370	737	494.333	171.609	0.540949	0.00234719	0.285131	0.9963
RSc0704		Nitrilase superfamily protein	1136	1304	1013	1151	119.273	812	1226	794	944	199.539	914	1580	1616	1370	322.775	0.110635	0.438049	0.682925	0.0923065
RSc0705		hypothetical protein	2354	1842	1357	1851	407.073	1799	1912	1256	1655.67	286.347	1559	2599	2278	2145.33	434.818	0.266177	0.451211	0.385677	0.14155
RSc0706		hypothetical protein	5396	2961	1920	3425.67	1456.61	1904	3039	1430	2124.33	675.095	1845	3566	2999	2803.33	716.089	-0.207666	0.0258381	0.720355	0.966087
RSc0708		hypothetical protein	2526	2528	1851	2301.67	318.671	1470	2540	1359	1789.67	532.497	1446	2067	2679	2064	503.375	0.020846	0.0414641	0.955216	0.912167
RSc0709		Lytic transglycosylase-like protein	4222	7369	3693	5094.67	1622.63	5239	5281	7956	6158.67	1271.02	5263	5592	5519	5458	141.07	0.804875	0.403353	0.163899	0.486152
RSc0710		aminotransferase	1462	1423	741	1208.67	331.073	1855	3081	1660	2198.67	628.962	1259	746	1583	1196	344.595	1.31478	0.274537	0.021768	0.611749
RSc0711	nusB	transcription antitermination protein NusB	3104	1231	662	1665.67	1043.25	2780	5536	1997	3437.67	1517.79	1386	601	1446	1144.33	384.975	1.75176	-0.0622892	0.0404772	0.946597
RSc0712	ribH	riboflavin synthase subunit beta	4333	1606	1053	2330.67	1433.75	3217	7299	2230	4248.67	2194.23	1770	918	1807	1498.33	410.636	1.52862	-0.177439	0.061871	0.838071
RSc0713	ribAB	bifunctional 3,4-dihydroxy-2-butanone 4- phosphate synthase/GTP cyclohydrolase II protein	4687	3681	2641	3669.67	835.314	3318	6567	2995	4293.33	1613.12	2927	2542	4292	3253.67	750.848	0.63949	0.0752986	0.163784	0.887172
RSc0714	ribE	riboflavin synthase subunit alpha	827	1918	1344	1363	445.601	1365	1419	1421	1401.67	25.9401	1482	2155	2606	2081	461.845	0.549381	0.876583	0.179515	0.0420608
RSc0715	ribD	diaminohydroxyphosphoribosylaminopyrimidinedeaminase/5-amino-6-(5-phosphoribosylamino)uracilreductase	3604	4177	2532	3437.67	681.79	2768	3945	2244	2985.67	711.283	2376	4387	4411	3724.67	953.702	0.202667	0.320368	0.471196	0.247033
RSc0716		putative type 4 fimbrial pilin related transmembrane protein	874	609	314	599	228.728	272	668	104	348	236.44	119	372	346	279	113.634	-0.571634	-0.817922	0.460053	0.287605
RSc0717		putative type-4 frimbrial pilin-related signal peptide protein	63	60	71	64.6667	4.6428	57	36	25	39.3333	13.2749	25	63	49	45.6667	15.6915	-0.329736	-0.317004	0.548795	0.563724
RSc0718		putative type 4 fimbrial biogenesis PILY1- related protein transmembrane	194	273	265	244	35.5059	124	124	117	121.667	3.29983	82	216	173	157	55.8629	-0.555088	-0.477812	0.143194	0.205391
RSc0719		signal peptide protein	40	84	61	61.6667	17.9691	29	31	36	32	2.94392	36	51	62	49.6667	10.6562	-0.465001	-0.068927	0.287605	0.890771
RSc0720		hypothetical protein	103	198	153	151.333	38.8015	104	102	106	104	1.63299	135	162	129	142	14.3527	-0.0716001	0.206756	0.902068	0.695194
RSc0721		hypothetical protein	111	134	111	118.667	10.8423	88	187	102	125.667	43.7442	83	91	146	106.667	28.004	0.453234	0.0487066	0.234288	0.91517
RSc0722		putative type 4 fimbrial pilin related transmembrane protein	1214	1224	948	1128.67	127.816	2736	2189	1369	2098	561.773	1023	1723	2060	1602	431.913	1.27934	0.700632	0.00222222	0.0394204
RSc0723		type-4 fimbrial pilin-like transmembrane protein	2019	1458	1106	1527.67	375.972	3570	3365	1544	2826.33	910.601	1111	1920	2301	1777.33	496.179	1.26053	0.465242	0.00782223	0.243249
RSc0724		putative type-4 fimbrial biogenesis pily1- related signal peptide protein	12022	11047	8428	10499	1517.55	17395	19660	10160	15738.3	4051.41	7472	13701	20265	13812.7	5223.32	0.967188	0.563769	0.027244	0.165019
RSc0725		hypothetical protein	2774	2199	1822	2265	391.444	2999	3893	1903	2931.67	813.808	1709	2863	4149	2907	996.612	0.756183	0.543754	0.0620001	0.166353
RSc0726		hypothetical protein	4455	3426	3244	3708.33	533.176	3241	4474	2731	3482	731.698	2768	4912	6450	4710	1509.94	0.308809	0.512291	0.399492	0.161328
RSc0727		putative type-4 fimbrial biogenesis PILV-related transmembrane protein	2973	4708	4176	3952.33	725.753	2294	2493	2616	2467.67	132.671	2766	7822	6946	5844.67	2206.13	-0.215431	0.700018	0.538027	0.0510768
RSc0728		transcriptional regulator NrdR	1409	1263	1002	1224.67	168.353	1573	2140	1322	1678.33	342.152	1067	1750	1624	1480.33	296.763	0.858164	0.481865	0.00962602	0.0958386
RSc0729	glyA	serine hydroxymethyltransferase	9668	5843	4937	6816	2050.31	16514	21988	12016	16839.3	4077.55	7283	5781	7409	6824.33	739.539	1.77189	0.278331	0.000832397	0.457644
RSc0730		oxidoreductase protein	3123	2537	2783	2814.33	240.257	2320	2040	2102	2154	120.078	2603	2777	2607	2662.33	81.098	0.0406761	0.17233	0.913592	0.596614
RSc0731		putative thioesterase protein	3981	3011	2428	3140	640.538	1742	2620	1165	1842.33	598.223	1276	2911	2941	2376	777.914	-0.403769	-0.218945	0.35464	0.630449
RSc0732	tolQ	TOLQ-like transport transmembrane protein	2679	2977	2459	2705	212.27	3761	3624	2061	3148.67	771.127	2281	2681	3405	2789	465.182	0.597832	0.255455	0.0369025	0.343323
RSc0733	tolR	putative TOLR-related transport transmembrane protein	2245	1482	1450	1725.67	367.456	2985	2880	1183	2349.33	825.835	1403	1571	1567	1513.67	78.2702	0.792339	0.0601721	0.0299215	0.878001
RSc0734	tolA	TOLA-like transport transmembrane protein	2155	1846	1719	1906.67	183.093	2619	2347	1123	2029.67	650.656	1380	1872	1315	1522.33	248.672	0.423236	-0.105702	0.215625	0.779142
RSc0735	tolB	translocation protein TolB	10598	11984	10832	11138	605.792	12908	10021	9294	10741	1560.78	9160	13647	16355	13054	2967.12	0.364356	0.418444	0.22122	0.160167
RSc0736	pal	peptidoglycan-associated lipoprotein precursor	26107	15414	12380	17967	5887.61	28578	23692	14007	22092.3	6055.17	12919	16575	22006	17166.7	3733.27	0.722752	0.224626	0.0656457	0.565515
RSc0737		hypothetical protein	5635	3011	2713	3786.33	1312.85	6219	5593	2441	4751	1653.29	2560	3470	3685	3238.33	487.619	0.717615	0.0793938	0.0744576	0.861074
RSc0738		putative signal peptide protein	875	1075	789	913	119.811	673	956	780	803	116.673	853	876	1010	913	69.2291	0.243429	0.248222	0.461152	0.452278
RSc0739		hypothetical protein	697	1054	949	900	149.807	462	668	678	602.667	99.5501	738	837	720	765	51.4393	-0.146638	0.0651537	0.755615	0.898297
RSc0740		hypothetical protein	880	1411	1514	1268.33	277.794	90	77	37	68	22.5536	109	210	167	162	41.3844	-3.79992	-2.7635	0.000102411	0.000530925
RSc0741	che	chemotaxis response regulator transcription regulator protein	1703	1403	1445	1517	132.635	499	842	907	749.333	178.99	1018	1731	1084	1277.67	321.685	-0.586752	-0.0113052	0.262822	0.984585
RSc0742	cheZ2	chemotaxis regulator CheZ	4206	2002	2270	2826	981.922	965	1643	1525	1377.67	295.749	1906	3123	1866	2298.33	583.356	-0.510667	-0.0059309	0.439596	0.993329
RSc0743	aroG2	phospho-2-dehydro-3-deoxyheptonate aldolase	9745	6916	7068	7909.67	1299.26	4377	9643	7447	7155.67	2159.68	8121	9197	11516	9611.33	1416.63	0.290772	0.499396	0.560267	0.298757
RSc0744		putative DNA/RNA non-specific endonuclease protein	79	181	86	115.333	46.5212	84	258	168	170	71.0493	130	104	162	132	23.7206	0.981707	0.595684	0.118837	0.34573
RSc0745		hypothetical protein	162	309	203	224.667	61.9372	153	195	225	191	29.5296	137	262	284	227.667	64.7371	0.240726	0.221378	0.523368	0.556295
RSc0746	tauD	putative alpha-ketoglutarate-dependent taurine dioxygenase oxidoreductase protein	272	336	205	271	53.4852	241	222	157	206.667	35.966	110	348	298	252	102.463	0.0476582	0.0432581	0.927265	0.933192
RSc0747		putative Nudix hydrolase protein	336	443	309	362.667	57.8638	318	343	219	293.333	53.5433	256	364	382	334	55.6417	0.103767	0.102095	0.706738	0.711232
RSc0748		hypothetical protein	760	978	582	773.333	161.941	692	831	412	645	174.255	414	807	848	689.667	195.643	0.132025	0.0376691	0.669229	0.914872
RSc0749		ABC transporter ATP-binding protein	1151	1590	1003	1248	249.264	1208	1302	827	1112.33	205.378	662	1294	1334	1096.67	307.789	0.258168	0.00538172	0.363243	0.986409
RSc0750		hypothetical protein	8476	6660	7536	7557.33	741.532	6446	4707	3557	4903.33	1187.57	3640	12216	6292	7382.67	3585.07	-0.238859	0.129474	0.696656	0.847931
RSc0751		hypothetical protein	3132	3057	2432	2873.67	313.803	2719	1834	1931	2161.33	396.313	2155	2160	2803	2372.67	304.298	0.00207085	-0.055406	0.994378	0.866444
RSc0752		hypothetical protein	4727	3305	2486	3506	925.859	2145	2420	2010	2191.67	170.604	2227	2315	3098	2546.67	391.503	-0.201482	-0.207796	0.572162	0.557401
RSc0753		hypothetical protein	49254	17193	12843	26430	16236.4	24019	25173	6809	18667	8398.1	7264	16056	15308	12876	3980.02	-0.0488669	-0.52214	0.955486	0.498025
RSc0754		antioxidant oxidoreductase protein	15546	8052	7284	10294	3726.94	7312	7932	3881	6375	1781.6	3709	3427	3725	3620.33	136.863	-0.240019	-1.20317	0.504215	0.00515935
RSc0755		hypothetical protein	444	239	253	312	93.5129	227	326	177	243.333	61.9157	235	650	390	425	171.221	0.0433736	0.649209	0.950251	0.274636
RSc0756	gcdH	glutaryl-CoA dehydrogenase oxidoreductase	1433	2139	1252	1608	382.676	1507	1306	1054	1289	185.327	1021	1331	1387	1246.33	160.967	0.132027	-0.120708	0.699347	0.725135
RSc0757		putative transcription regulator protein	309	540	286	378.333	114.701	245	391	279	305	62.3752	229	235	314	259.333	38.7327	0.139862	-0.250091	0.744321	0.541094
RSc0758	kynA	putative tryptophan-2,3-dioxygenase	832	793	774	799.667	24.1431	761	1398	918	1025.67	270.969	562	949	1023	844.667	202.146	0.740435	0.253306	0.0336478	0.440361
RSc0759	kynU	Kynureninase protein	721	531	504	585.333	96.562	701	1196	752	883	222.302	468	634	725	609	106.399	1.00855	0.269226	0.0159398	0.474183
RSc0760	kynB	putative peptidase protein	229	170	181	193.333	25.6168	212	365	197	258	75.9078	133	196	129	152.667	30.6848	0.798878	-0.119419	0.0833758	0.814102
RSc0761		transcription regulator protein	372	514	315	400.333	83.6753	286	328	274	296	23.1517	287	447	400	378	67.1466	0.019174	0.148054	0.955891	0.633827
RSc0762		hypothetical protein	9151	3413	5464	6009.33	2374.05	3001	4583	2931	3505	762.797	3205	7649	3810	4888	1967.88	-0.314349	-0.0208739	0.694581	0.980092
RSc0763		putative monooxygenase oxidoreductase protein	720	506	332	519.333	158.681	1463	1802	488	1251	556.99	364	459	522	448.333	64.9427	1.59109	0.0920682	0.0034449	0.852653
RSc0764	msrA	methionine sulfoxide reductase A	6345	7349	6367	6687	468.191	10301	4841	4506	6549.33	2656.35	5601	12285	9491	9125.67	2740.93	0.359158	0.638798	0.490326	0.208057
RSc0765		hypothetical protein	2699	2280	1999	2326	287.619	417	792	581	596.667	153.493	774	1256	1600	1210	338.778	-1.56138	-0.776769	0.00239879	0.0573119
RSc0766	cfa2	putative cyclopropane-fatty-acyl-phospholipid synthase protein	11457	5769	4434	7220	3045.18	2945	2746	1127	2272.67	814.172	1371	2991	3292	2551.33	843.619	-1.25892	-1.15762	0.0398483	0.0569057
RSc0767	pdxH1	pyridoxamine 5'-phosphate oxidase	807	181	150	379.333	302.671	701	993	141	611.667	353.517	145	305	243	231	65.8686	1.1934	-0.034916	0.22999	0.975307
RSc0770		putative transmembrane dehydrogenase (small subunit) oxidoreductase protein	981	266	244	497	342.358	79	145	16	80	52.6688	59	70	50	59.6667	8.17856	-2.21084	-2.58379	0.0252866	0.0118687
RSc0771		putative transmembrane dehydrogenase (large subunit) oxidoreductase protein	3054	2083	1895	2344	507.879	247	463	139	283	134.7	310	476	404	396.667	67.9673	-2.73548	-2.34452	0.000281663	0.000631367
RSc0772		putative oxidoreductase dehydrogenase (cytochrome C subunit) signal peptide protein	1165	2794	2219	2059.33	674.552	550	591	744	628.333	83.4839	752	1427	1179	1119.33	278.779	-1.1861	-0.59392	0.0195474	0.191492
RSc0773		hypothetical protein	3506	2700	2885	3030.33	344.722	1357	1911	640	1302.67	520.304	832	1602	1587	1340.33	359.498	-0.89856	-1.00322	0.0594611	0.0388894
RSc0774		hypothetical protein	589	1542	1189	1106.67	393.392	559	661	826	682	110.009	987	1238	1171	1132	106.116	-0.183885	0.40471	0.756799	0.467529
RSc0777		hypothetical protein	2457	2096	2400	2317.67	158.46	1631	2961	2613	2401.67	563.159	2934	3779	3981	3564.67	453.51	0.462881	0.846665	0.236044	0.0403755
RSc0778		hypothetical protein	556	858	753	722.333	125.183	685	580	441	568.667	99.9344	465	549	814	609.333	148.729	0.0825429	-0.0433905	0.839537	0.919719
RSc0779		putative thioredoxin protein	904	1646	1352	1300.67	305.087	1210	703	723	878.667	234.43	766	981	1438	1061.67	280.21	-0.109129	-0.0947915	0.846933	0.866363
RSc0780	fadD2	acyl-CoA synthetase	2038	2430	1440	1969.33	407.072	1568	2070	622	1420	600.335	980	2361	1869	1736.67	571.503	-0.164741	0.00903771	0.673448	0.982285
RSc0781		Ankyrin repeat-containing protein	1996	1707	1611	1771.33	163.626	1099	1181	684	988	217.552	904	1363	1297	1188	202.618	-0.458963	-0.364708	0.101875	0.187088
RSc0782		hypothetical protein	4110	5586	4557	4751	617.992	2769	2486	2044	2433	298.343	2117	4601	3942	3553.33	1050.67	-0.528594	-0.243965	0.105188	0.453513
RSc0784	fkpA	FKBP-type peptidyl-prolyl cis-trans isomerase	2626	2064	1317	2002.33	536.173	2557	4188	2314	3019.67	832.071	1936	1516	2039	1830.33	226.21	1.05636	0.151811	0.0191349	0.724828
RSc0785		hypothetical protein	2083	1069	539	1230.33	640.575	1023	3590	1167	1926.67	1177.62	1106	554	1146	935.333	270.137	1.24896	0.0298039	0.154065	0.975307
RSc0786		hypothetical protein	2291	4033	4118	3480.67	841.937	1112	1390	1308	1270	116.63	1594	3208	2733	2511.67	677.245	-0.990861	-0.237223	0.0118846	0.498013
RSc0787		hypothetical protein	541	1303	1094	979.333	321.478	353	437	436	408.667	39.3644	485	769	783	679	137.298	-0.75603	-0.230875	0.0764722	0.590792
RSc0788		hypothetical protein	476	752	645	624.333	113.62	618	656	782	685.333	70.092	639	595	684	639.333	36.3349	0.57671	0.318224	0.184673	0.473044
RSc0789		hypothetical protein	1098	572	398	689.333	297.574	464	1064	471	666.333	281.207	430	423	646	499.667	103.513	0.468765	-0.141186	0.463866	0.84295
RSc0790		signal peptide protein	1622	1291	1203	1372	180.39	1421	1988	1187	1532	336.295	890	1156	1438	1161.33	223.752	0.563381	-0.0327083	0.0686979	0.928301
RSc0791	glnS	glutaminyl-tRNA synthetase	8414	3765	3481	5220	2261.47	8602	13058	4065	8575	3671.43	3090	3414	4244	3582.67	485.98	1.15246	-0.211188	0.0481109	0.71655
RSc0792		hypothetical protein	37	156	99	97.3333	48.5958	58	78	80	72	9.93311	71	186	213	156.667	61.5702	0.204155	0.95654	0.708336	0.0660543
RSc0793		hypothetical protein	394	1126	751	757	298.868	416	627	600	547.667	93.7526	724	1002	1301	1009	235.611	0.0475746	0.743383	0.928926	0.100143
RSc0794		hypothetical protein	432	1113	844	796.333	280.053	431	552	576	519.667	63.4578	643	1079	1298	1006.67	272.25	-0.0993696	0.608961	0.82085	0.122887
RSc0795		hypothetical protein	1413	1584	1257	1418	133.544	816	1293	767	958.667	237.254	865	1155	1879	1299.67	426.416	-0.175938	0.0427108	0.573492	0.90556
RSc0796		Acyl-CoA-transferase family III protein	2230	2032	1760	2007.33	192.668	1690	1925	1092	1569	350.669	1475	1840	1984	1766.33	214.228	0.0309792	0.036432	0.915009	0.89785
RSc0797	alaS	alanyl-tRNA synthetase	12456	7403	6026	8628.33	2764.33	11365	18447	8511	12774.3	4176.98	7561	5139	8139	6946.33	1299.58	1.03801	-0.0333413	0.0361712	0.95052
RSc0798		putative purine nucleoside permease protein	4567	3843	4501	4303.67	326.853	270	250	147	222.333	53.8908	185	308	317	270	60.2163	-3.89123	-3.79721	7.86854e-06	8.93229e-06
RSc0799		putative purine nucleoside permease protein	3035	4035	4811	3960.33	726.969	304	231	164	233	57.1723	207	416	412	345	97.5944	-3.64744	-3.33531	4.39666e-05	6.54844e-05
RSc0800		putative ferrisiderophore receptor signal peptide protein	151	993	428	524	350.384	73931	17738	10542	34070.3	28338.4	5081	10352	17454	10962.3	5069.66	6.80224	4.7125	0.00271216	0.00944425
RSc0801		putative lipoprotein transmembrane	113	338	195	215.333	92.9743	62006	9815	7067	26296	25275.7	3803	3933	6718	4818	1344.55	7.14709	4.67401	0.00101094	0.00512955
RSc0802		putative stomatin-like transmembrane protein	717	549	692	652.667	74.0105	261	207	78	182	76.7724	153	397	277	275.667	99.617	-1.52978	-1.06819	0.0227343	0.085354
RSc0803		hypothetical protein	1807	1719	1806	1777.33	41.2499	915	589	257	587	268.631	382	1217	721	773.333	342.89	-1.28759	-1.05647	0.0554164	0.104294
RSc0804		transcription regulator protein	738	1060	617	805	186.956	405	477	290	390.667	77.0123	375	738	883	665.333	213.661	-0.616519	-0.0865895	0.0567714	0.801669
RSc0805		hypothetical protein	438	761	723	640.667	144.144	201	276	247	241.333	30.8797	299	492	480	423.667	88.2887	-0.962746	-0.351616	0.00951622	0.267289
RSc0806		hypothetical protein	629	651	461	580.333	84.8581	215	421	227	287.667	94.4081	258	419	486	387.667	95.6812	-0.635314	-0.390509	0.0691141	0.246219
RSc0807		4-oxalocrotonate tautomerase	1290	678	514	827.333	333.935	899	936	425	753.333	232.658	481	528	694	567.667	91.3686	0.314479	-0.207961	0.441162	0.621973
RSc0808	ltaA	low specificity L-threonine aldolase protein	2791	3120	2634	2848.33	202.508	2173	2330	1544	2015.67	339.622	2003	3237	3029	2756.33	539.413	-0.0992918	0.154262	0.704178	0.538363
RSc0809		hypothetical protein	718	1014	720	817.333	139.067	481	659	439	526.333	95.3636	590	982	1127	899.667	226.828	-0.220587	0.332381	0.354513	0.162287
RSc0810		hypothetical protein	1760	1993	1249	1667.33	310.724	1242	2197	1249	1562.67	448.551	1336	2101	2857	2098	620.949	0.29915	0.524115	0.379052	0.124695
RSc0811	sorB	sulfite:cytochrome C oxidoreductase subunit B	1133	1517	1660	1436.67	222.519	148	174	116	146	23.7206	184	327	244	251.667	58.6307	-2.88584	-2.2908	5.25554e-05	0.000185081
RSc0814		hypothetical protein	2988	1872	1846	2235.33	532.322	2548	1892	1494	1978	434.57	1284	2279	1728	1763.67	406.989	0.238974	-0.0808292	0.5371	0.854672
RSc0815		hypothetical protein	4754	9018	8658	7476.67	1930.82	1820	527	491	946	618.186	731	2496	1321	1516	733.633	-2.52878	-2.15354	0.0203714	0.033114
RSc0816		hypothetical protein	4	14	17	11.6667	5.55778	2	1	15	6	6.37704	15	20	21	18.6667	2.62467	-0.574365	1.07906	0.634197	0.29987
RSc0817	gst1	glutathione S-transferase protein	2578	4536	2970	3361.33	845.891	4853	4758	3409	4340	659.458	3302	2973	4862	3712.33	823.958	0.802411	0.395975	0.0595659	0.335645
RSc0818		endoglucanase c-terminal domain harboring protein	1168	1617	1548	1444.33	197.417	270	181	164	205	46.483	199	487	417	367.667	122.641	-2.36875	-1.80832	0.00044936	0.00202678
RSc0820		putative transcription regulator protein	377	894	426	565.667	233.027	380	322	172	291.333	87.6407	235	617	750	534	218.286	-0.431792	0.123435	0.437444	0.842218
RSc0821		putative NADPH nitroreductase protein	153	318	176	215.667	72.9673	173	187	96	152	40.0083	90	251	333	224.667	100.937	-0.0259149	0.209411	0.963092	0.682925
RSc0822		hypothetical protein	60	47	30	45.6667	12.2837	50	56	19	41.6667	16.2138	25	60	64	49.6667	17.5182	0.218558	0.364902	0.701912	0.503994
RSc0824	ripAG	Type III effector protein	13	21	17	17	3.26599	19	27	19	21.6667	3.77124	14	55	23	30.6667	17.5942	0.769593	0.951476	0.147433	0.0764637
RSc0830		hypothetical protein	66	352	323	247	128.533	870	814	2737	1473.67	893.604	2426	1685	1858	1989.67	316.515	3.09135	3.76121	0.0210548	0.0108679
RSc0833		hypothetical protein	10	34	20	21.3333	9.84322	6	5	7	6	0.816497	7	14	15	12	3.55903	-1.26412	-0.578157	0.056015	0.325544
RSc0834		hypothetical protein	6	32	26	21.3333	11.1156	19	6	17	14	5.71548	7	24	30	20.3333	9.74109	0.118943	0.109748	0.920677	0.923625
RSc0835		hypothetical protein	6	59	47	37.3333	22.6912	6	12	21	13	6.16441	16	46	43	35	13.4907	-0.86552	0.373018	0.289952	0.642201
RSc0836		hypothetical protein	27	71	54	50.6667	18.1169	27	18	39	28	8.60233	45	60	70	58.3333	10.274	-0.335801	0.491095	0.625775	0.448248
RSc0839		hypothetical protein	10	95	91	65.3333	39.1606	15	13	55	27.6667	19.3448	57	156	111	108	40.4722	-0.530574	1.36172	0.642408	0.19488
RSc0844		putative dna modification methylase protein	8	177	100	95	69.0845	9	6	96	37	41.7373	91	208	150	149.667	47.7656	-0.649799	1.68694	0.715842	0.295497
RSc0845		putative dna modification methylase protein	14	115	53	60.6667	41.5879	4	16	74	31.3333	30.565	63	144	87	98	33.9706	-0.419401	1.39612	0.768912	0.258958
RSc0847		hypothetical protein	1	36	32	23	15.6418	2	0	16	6	7.11805	18	70	48	45.3333	21.3125	-1.28888	1.61317	0.438066	0.25135
RSc0848		conserved hypothetical protein	30	5	15	16.6667	10.274	15	26	10	17	6.68331	19	23	29	23.6667	4.10961	0.612693	0.867867	0.533225	0.351283
RSc0850		conserved hypothetical protein	1	33	18	17.3333	13.0724	0	0	20	6.66667	9.42809	15	34	33	27.3333	8.73053	-0.84352	1.30582	0.664684	0.432234
RSc0852		putative bacteriophage-related protein	7	75	34	38.6667	27.9563	6	12	24	14	7.48331	44	75	67	62	13.1403	-0.743671	1.35597	0.49234	0.174139
RSc0853		bacteriophage-like protein	53	142	114	103	37.1573	40	47	69	52	12.3558	68	204	122	131.333	55.9126	-0.438757	0.590644	0.427647	0.270127
RSc0854		hypothetical protein	1	17	13	10.3333	6.79869	2	3	9	4.66667	3.09121	6	32	8	15.3333	11.8134	-0.502671	0.882611	0.70819	0.433128
RSc0857		bacteriophage-like protein	8	65	45	39.3333	23.6126	12	12	16	13.3333	1.88562	24	81	38	47.6667	24.2533	-0.790183	0.680612	0.406005	0.439427
RSc0858		bacteriophage-like protein	3	23	16	14	8.28654	2	4	12	6	4.32049	8	19	20	15.6667	5.4365	-0.687106	0.492594	0.447846	0.55445
RSc0859		bacteriophage-like protein	2	15	9	8.66667	5.31246	3	1	8	4	2.94392	5	15	16	12	4.96655	-0.513075	0.689302	0.651305	0.47304
RSc0860		probable bacteriophage-related protein	6	162	79	82.3333	63.7303	9	5	72	28.6667	30.6848	79	190	150	139.667	45.9009	-0.664551	1.74304	0.708687	0.272764
RSc0861		conserved hypothetical protein	1	36	24	20.3333	14.522	1	0	15	5.33333	6.84755	19	50	40	36.3333	12.9185	-1.29753	1.51161	0.456179	0.304371
RSc0862		probable signal peptide protein	2	17	9	9.33333	6.12826	1	1	6	2.66667	2.35702	9	16	16	13.6667	3.29983	-1.21554	0.915863	0.307332	0.344285
RSc0863		probable bacteriophage protein	9	19	12	13.3333	4.18994	5	2	9	5.33333	2.86744	6	26	17	16.3333	8.17856	-0.79189	0.41847	0.366187	0.601005
RSc0867		putative hns-like transcription regulator protein	835	1506	985	1108.67	287.553	468	769	1081	772.667	250.27	907	1647	1526	1360	324.106	-0.0744091	0.52707	0.891589	0.256511
RSc0868	ripP1, popP2	Type III effector protein (acetyltransferase) PopP2	671	599	354	541.333	135.687	504	580	335	473	102.395	314	606	543	487.667	125.465	0.231199	0.0875197	0.502144	0.818632
RSc0873		putative bacteriophage-related transmembrane protein	2	286	145	144.333	115.943	5	4	116	41.6667	52.5632	114	265	168	182.333	62.4731	-0.96112	2.0271	0.686126	0.377314
RSc0875		putative curculin-like (mannose-binding) lectin protein	4	118	86	69.3333	48.0093	2	3	48	17.6667	21.4528	54	118	121	97.6667	30.9013	-1.43017	1.54375	0.391521	0.325544
RSc0876		hypothetical protein	9	49	29	29	16.3299	11	8	23	14	6.48074	26	34	36	32	4.32049	-0.422668	0.576232	0.67733	0.536834
RSc0877		conserved hypothetical protein	1	18	14	11	7.25718	2	0	6	2.66667	2.49444	15	19	19	17.6667	1.88562	-1.41381	1.17983	0.391442	0.372263
RSc0878		probable bacteriophage-related protein	7	30	20	19	9.4163	5	4	12	7	3.55903	17	34	20	23.6667	7.4087	-0.85508	0.671629	0.354309	0.41941
RSc0879		probable transmembrane protein	2	157	77	78.6667	63.2895	4	1	56	20.3333	25.2499	52	125	96	91	30.0111	-1.09407	1.4405	0.608643	0.468181
RSc0882		putative transmembrane protein	2	27	26	18.3333	11.5566	2	0	10	4	4.32049	12	35	29	25.3333	9.74109	-1.57754	0.945701	0.271149	0.432501
RSc0883		putative lysozyme (endolysin) protein	3	35	35	24.3333	15.0849	2	2	13	5.66667	5.18545	18	40	35	31	9.4163	-1.51844	0.938122	0.212715	0.378244
RSc0884		hypothetical protein	73	360	462	298.333	164.686	96	71	902	356.333	385.98	547	790	384	573.667	166.818	0.482826	1.95101	0.755967	0.179567
RSc0885		hypothetical protein of unknown function duf1484	51	134	62	82.3333	36.8088	11	58	56	41.6667	21.7	54	95	113	87.3333	24.6892	-0.59897	0.37672	0.374458	0.57362
RSc0886		hypothetical protein	178	392	403	324.333	103.571	355	476	448	426.333	51.7193	507	565	591	554.333	35.1125	0.868056	1.1342	0.0940933	0.0387172
RSc0888		activation/secretion protein	60	309	99	156	109.353	87	87	118	97.3333	14.6135	104	177	285	188.667	74.352	0.114987	0.707802	0.902481	0.373499
RSc0889		hypothetical protein	169	239	130	179.333	45.095	166	129	109	134.667	23.6126	99	230	223	184	60.172	0.0562566	0.229742	0.911759	0.597793
RSc0890		putative bacteriophage related protein	1	140	130	90.3333	63.3	3	11	60	24.6667	25.197	59	72	84	71.6667	10.2089	-1.26313	1.22742	0.515894	0.551993
RSc0891		putative site-specific integrase/recombinase protein	15	177	168	120	74.3371	29	13	80	40.6667	28.5696	103	172	149	141.333	28.686	-0.768855	1.02351	0.587775	0.450326
RSc0892		putative phage-related protein	12	66	43	40.3333	22.1259	15	6	27	16	8.60233	32	61	48	47	11.8603	-0.638831	0.635839	0.551993	0.52519
RSc0896		putative transmembrane protein	7673	4700	3217	5196.67	1852.74	3145	5239	1589	3324.33	1495.49	1613	2559	3252	2474.67	671.771	-0.270091	-0.774741	0.635082	0.158148
RSc0897		hydrolase protein	2894	2537	1797	2409.33	456.856	1315	2232	1305	1617.33	434.654	1633	1587	2266	1828.67	309.811	-0.150106	-0.157066	0.698887	0.683285
RSc0898	ubiG	3-demethylubiquinone-9 3-methyltransferase	3458	3496	2487	3147	466.948	2526	3810	2188	2841.33	698.712	2624	3315	4108	3349	606.317	0.253153	0.311029	0.369229	0.266587
RSc0899		outer membrane lipoprotein transmembrane	19418	22707	26712	22945.7	2982.54	17766	6748	5385	9966.33	5543.2	8632	27405	17421	17819.3	7669.22	-0.830119	-0.196488	0.283721	0.818495
RSc0900		signal peptide protein	176102	124615	117941	139553	25987.5	226120	162694	117944	168919	44381.5	104496	98855	105359	102903	2884.2	0.6656	-0.188909	0.0485287	0.566605
RSc0901	gyrA	DNA gyrase subunit A	14139	10766	10197	11700.7	1739.74	16098	20019	12062	16059.7	3248.54	10709	8541	10524	9924.67	981.311	0.875708	0.00404879	0.0169693	0.991275
RSc0902		signal peptide protein	22743	6924	7015	12227.3	7435.79	36209	25949	11797	24651.7	10008.3	10406	5156	8760	8107.33	2192.43	1.5631	-0.178826	0.00425623	0.698942
RSc0903	serC	phosphoserine aminotransferase	2473	2583	1856	2304	319.951	2772	4297	2974	3347.67	676.327	2843	1674	2492	2336.33	489.772	0.976835	0.279587	0.0389552	0.540108
RSc0904	pheA	bifunctional chorismate mutase/prephenate dehydratase	3816	2731	1940	2829	769.002	4292	5794	3352	4479.33	1005.7	3098	1691	2523	2437.33	577.591	1.13947	0.0519138	0.0148027	0.916243
RSc0905	hisC2	histidinol-phosphate aminotransferase	3168	3781	3029	3326	326.7	4321	4508	4299	4376	93.7692	3781	2822	3849	3484	468.927	0.823245	0.311649	0.0351686	0.39875
RSc0906	tyrA	putative prephenate dehydrogenase oxidoreductase protein	1325	1497	1046	1289.33	185.839	691	1661	1089	1147	398.119	1118	823	1315	1085.33	202.182	0.243424	0.0129863	0.642408	0.981266
RSc0907	aroA	3-phosphoshikimate 1-carboxyvinyltransferase	1903	2914	1549	2122	578.375	2146	3791	2556	2831	699.154	2262	1453	2867	2194	579.262	0.852561	0.348148	0.103003	0.510011
RSc0908	cmk	cytidylate kinase protein	3619	4339	2732	3563.33	657.235	3221	9600	6526	6449	2604.78	4285	2435	5006	3908.67	1082.81	1.27382	0.41161	0.0605641	0.534173
RSc0909	rpsA	30S ribosomal protein S1	36060	22811	14384	24418.3	8921.88	66564	160597	79601	102254	41596.6	47744	13151	27263	29386	14202.1	2.66218	0.534336	0.00658354	0.499
RSc0910	ihfB	integration host factor subunit beta	6068	6092	3550	5236.67	1192.69	18107	31937	15855	21966.3	7110.02	8983	3516	7028	6509	2261.86	2.51018	0.596244	0.00187998	0.315362
RSc0911		hypothetical protein	1068	1016	617	900.333	201.468	810	1572	721	1034.33	381.92	745	712	1035	830.667	145.112	0.60095	0.149686	0.143549	0.732997
RSc0912		hypothetical protein	2110	3815	2529	2818	725.441	2624	3227	2684	2845	271.223	2850	3510	3716	3358.67	369.383	0.471149	0.526725	0.171875	0.129169
RSc0913	ugd	UDP-glucose 6-dehydrogenase	5376	8048	5538	6320.67	1223.2	6334	7724	5645	6567.67	864.681	5385	8229	9940	7851.33	1878.65	0.486349	0.518945	0.073388	0.0587463
RSc0914	rfaE	ADP-heptose synthase protein	5700	6042	5034	5592	418.54	5197	5516	3836	4849.67	728.505	4101	6733	7690	6174.67	1517.46	0.199421	0.32819	0.435982	0.19482
RSc0915	rfaD	ADP-L-glycero-D-manno-heptose-6-epimeraseprotein	5348	6498	5377	5741	535.411	7441	5965	4608	6004.67	1156.91	4617	7396	7602	6538.33	1361.19	0.47517	0.385885	0.116489	0.197592
RSc0916		putative ComEA-related signal peptide protein	471	1052	785	769.333	237.451	724	501	472	565.667	112.583	426	940	850	738.667	224.121	0.0890121	0.147551	0.879712	0.787759
RSc0917	cysM	cysteine synthase B	1721	3000	2306	2342.33	522.781	2557	2183	1900	2213.33	269.075	2073	2399	2774	2415.33	286.415	0.364886	0.293784	0.344109	0.450633
RSc0918	mltB	putative membrane-bound lytic murein transglycosylase B protein	3065	2693	1842	2533.33	511.893	1311	2677	1240	1742.67	661.309	1406	1926	1962	1764.67	254.041	-0.154939	-0.286107	0.695194	0.444535
RSc0919		Probable Histone deacetylase	1507	3562	2171	2413.33	856.271	1519	1497	1322	1446	88.14	1497	3204	3090	2597	779.209	-0.201107	0.330997	0.622463	0.398018
RSc0920		ABC transporter ATP-binding protein	548	961	638	715.667	177.325	827	1352	1418	1199	264.42	1269	850	1435	1184.67	246.158	1.18581	1.03527	0.0432114	0.0725664
RSc0921		transmembrane ABC transporter protein	469	714	458	547	118.172	778	918	1195	963.667	173.275	748	623	880	750.333	104.933	1.275	0.723138	0.019943	0.142939
RSc0922		NLPA lipoprotein-related, probable solute-binding protein	1700	2113	1127	1646.67	404.296	3695	3456	3168	3439.67	215.457	2359	1765	3845	2656.33	874.797	1.51065	0.915204	0.00709252	0.0601324
RSc0923	etfB	electron transfer flavoprotein subunit beta	18191	11189	10339	13239.7	3518.28	17368	20165	8708	15413.7	4877.18	10706	15119	12192	12672.3	1833.34	0.597003	0.192769	0.122125	0.628688
RSc0924	etfA	electron transfer flavoprotein subunit alpha	14321	10036	9724	11360.3	2097.38	17442	19397	8611	15150	4692.15	12386	12890	14134	13136.7	734.624	0.785679	0.451261	0.0300478	0.177906
RSc0925		putative acyl-CoA dehydrogenase oxidoreductase protein	4079	4533	4325	4312.33	185.561	4348	4502	2188	3679.33	1056.4	3484	5716	6051	5083.67	1139.37	0.138095	0.42219	0.695831	0.202202
RSc0926	dadA	D-amino acid dehydrogenase small subunit	8242	5805	10929	8325.33	2092.69	15162	5971	5167	8766.67	4534.08	5206	12190	10397	9264.33	2961.56	0.445593	0.422872	0.53451	0.556295
RSc0927	lrp	leucine-responsive regulatory DNA-binding transcription regulator protein	216	551	233	333.333	154.07	494	432	325	417	69.8045	286	707	550	514.333	173.713	0.912652	0.881202	0.0599135	0.0650983
RSc0928		hypothetical protein	434	480	216	376.667	115.15	280	710	310	433.333	196.016	385	546	564	498.333	80.475	0.604691	0.68923	0.183127	0.129183
RSc0929		hypothetical protein	1405	1756	1407	1522.67	164.994	1126	1286	749	1053.67	225.117	934	1652	1907	1497.67	411.944	-0.134605	0.151532	0.6273	0.580462
RSc0930		hypothetical protein	4605	2409	2424	3146	1031.69	2890	2379	583	1950.67	989.331	859	2732	3240	2277	1023.9	-0.396437	-0.196004	0.63375	0.828998
RSc0931		signal peptide protein	2843	1702	756	1767	853.253	770	684	257	570.333	224.325	302	1708	1003	1004.33	573.998	-1.20116	-0.444528	0.136502	0.60057
RSc0932		probable membrane-bound dehydrogenase oxidoreductase protein	1269	1242	1066	1192.33	90.0086	957	727	337	673.667	255.908	481	1076	1055	870.667	275.669	-0.48131	-0.274244	0.286339	0.551915
RSc0933	rpsP	30S ribosomal protein S16	1898	2932	2341	2390.33	423.568	2546	2893	4524	3321	862.365	2214	1612	2468	2098	358.958	0.90338	0.086859	0.0957987	0.88908
RSc0934	rimM	16S rRNA-processing protein	4614	5466	3999	4693	601.5	2545	5954	5976	4825	1612.23	3619	2924	3593	3378.67	321.673	0.473676	-0.194641	0.411739	0.752323
RSc0935	trmD	tRNA (guanine-N(1)-)-methyltransferase	11825	8742	5412	8659.67	2618.74	6988	18049	14392	13143	4601.19	8464	5082	8052	7199.33	1506.6	1.15391	0.0125243	0.103977	0.986711
RSc0936	rplS	50S ribosomal protein L19	16988	10681	7273	11647.3	4024.56	13817	36002	26938	25585.7	9107.33	14392	7021	10918	10777	3010.85	1.739	0.171587	0.0302565	0.831441
RSc0937		Probable Nudix hydrolase	775	871	421	689	193.515	511	1271	972	918	312.609	652	288	587	509	158.508	0.922149	-0.128071	0.210783	0.880579
RSc0938	cobD	adenosylcobinamide-phosphate synthase	2964	6256	5320	4846.67	1385	4384	3198	4257	3946.33	531.686	5076	6678	6339	6031	689.323	0.202494	0.608731	0.71794	0.244793
RSc0939		hypothetical protein	2289	1527	1154	1656.67	472.346	1819	1578	871	1422.67	402.304	761	1699	1167	1209	384.087	0.177666	-0.200272	0.68488	0.646545
RSc0940		probable gtpase protein	2430	3112	2349	2630.33	342.191	1934	2569	1830	2111	326.626	1643	2235	2575	2151	385.096	0.0963751	-0.0755839	0.702416	0.771001
RSc0941		Probable CAAX prenyl protease 1	4007	3944	3086	3679	420.102	1552	4449	2156	2719	1247.9	1986	2885	3820	2897	748.775	-0.0994397	-0.163985	0.846933	0.731784
RSc0942	orn	oligoribonuclease	1362	1567	1102	1343.67	190.278	4226	4045	2228	3499.67	902.235	1612	1542	2016	1723.33	208.91	1.75813	0.596351	0.000156863	0.0458154
RSc0943	mogA	molybdenum cofactor biosynthesis protein	1309	2056	1627	1664	306.082	1256	1619	1480	1451.67	149.542	1516	1870	1630	1672	147.54	0.243885	0.282132	0.514406	0.44914
RSc0944		hypothetical protein	1929	1152	789	1290	475.523	1291	2289	966	1515.33	562.925	870	876	1051	932.333	83.9457	0.697758	-0.155974	0.137499	0.756811
RSc0945	pmbA	putative PMBA protein (tlde protein)	5717	5795	4874	5462	416.996	5907	6424	4549	5626.67	790.715	4727	5049	5383	5053	267.826	0.450324	0.120984	0.0835238	0.650356
RSc0946	folA	dihydrofolate reductase oxidoreductase protein	714	964	654	777.333	134.247	614	1012	602	742.667	190.51	659	637	1000	765.333	166.177	0.334282	0.218224	0.32255	0.52868
RSc0947	thyA	thymidylate synthase	2056	2595	1705	2118.67	366.033	1763	2560	1523	1948.67	443.243	1718	1943	2400	2020.33	283.744	0.2853	0.173799	0.292206	0.530915
RSc0948		Pyridoxal phosphate-dependent enzyme, beta subunit	1106	241	294	547	395.864	354	360	374	362.667	8.37987	326	414	221	320.333	78.8937	0.244355	-0.192518	0.787759	0.837589
RSc0949		hypothetical protein	201	476	181	286	134.598	630	480	586	565.333	62.9568	406	320	361	362.333	35.122	1.5711	0.719666	0.0328128	0.288441
RSc0950		hypothetical protein	2009	1800	1703	1837.33	127.683	176	309	173	219.333	63.4157	248	536	359	381	118.6	-2.70218	-2.10135	9.65851e-05	0.000415101
RSc0951		hypothetical protein	4506	4342	4441	4429.67	67.4306	3087	3823	2721	3210.33	458.264	3027	5027	4107	4053.67	817.367	-0.0647838	0.0793421	0.8536	0.816411
RSc0952		putative ATP-dependent RNA helicase protein	1853	2327	310	1496.67	861.124	1475	9129	7616	6073.33	3309.66	2124	1332	1594	1683.33	329.445	2.94408	0.735636	0.0542172	0.589884
RSc0953		hypothetical protein	1673	1691	2027	1797	162.8	1014	308	362	561.333	320.842	411	1052	480	647.667	287.291	-1.33833	-1.25548	0.0940597	0.112319
RSc0971		hypothetical conserved protein	17447	10695	10525	12889	3223.74	2123	2181	1253	1852.33	424.454	1475	3694	2526	2565	906.323	-2.40432	-2.11033	0.000713156	0.00159687
RSc0972		hypothetical protein	2043	1874	1517	1811.33	219.263	529	763	613	635	96.7884	724	937	704	788.333	105.44	-1.07229	-0.957956	0.0116081	0.0191303
RSc0973		amino-acid-binding periplasmic (PBP) ABC transporter protein	2927	604	615	1382	1092.49	3530	4004	855	2796.33	1386.3	960	1740	1823	1507.67	388.738	1.61073	0.821037	0.0940521	0.38124
RSc0974		hypothetical protein	2557	1978	1534	2023	418.848	509	459	261	409.667	107.087	308	838	586	577.333	216.458	-1.91789	-1.60717	0.00144318	0.00390282
RSc0975		ABC transporter ATP-binding protein	1180	2238	1470	1629.33	446.379	1172	1768	1629	1523	254.599	1384	1490	2244	1706	382.877	0.351425	0.3333	0.367272	0.39521
RSc0976	parE	DNA topoisomerase IV subunit B	3296	4976	3618	3963.33	728.03	4200	5876	4601	4892.33	714.563	4276	4250	4475	4333.67	100.5	0.733227	0.407639	0.0546467	0.265716
RSc0977		putative Lytic transglycosylase-like protein	633	1362	907	967.333	300.655	688	1016	986	896.667	148.057	772	920	1109	933.667	137.919	0.360618	0.253539	0.387247	0.551993
RSc0978	parC	DNA topoisomerase IV subunit A	2739	4047	2519	3101.67	674.458	3759	5779	3641	4393	981.233	3253	3383	4062	3566	354.718	0.920699	0.471596	0.012124	0.143431
RSc0979		probable transmembrane protein	376	1101	758	745	296.123	404	852	1166	807.333	312.684	938	856	1078	957.333	91.6564	0.57551	0.830579	0.405229	0.233745
RSc0980		Chromate transporter protein	283	785	524	530.667	204.995	263	572	763	532.667	206.01	562	619	694	625	54.0555	0.461696	0.663916	0.468456	0.29489
RSc0981	lldP	putative L-lactate permease transmembrane protein	18034	16301	16960	17098.3	714.224	10689	8138	4407	7744.67	2579.65	6503	17675	13775	12651	4629.68	-0.784976	-0.272814	0.121092	0.60057
RSc0982		Putative integral membrane sensory domain containing protein	2156	2925	3779	2953.33	662.89	794	866	759	806.333	44.5446	1178	3338	2678	2398	903.77	-1.41305	-0.133268	0.00493371	0.766
RSc0983		putative Phytanoyl-CoA dioxygenase	1522	3013	4975	3170	1414.05	771	1025	875	890.333	104.26	1202	3089	1882	2057.67	780.315	-1.27607	-0.272649	0.0466832	0.67173
RSc0984	gstE	gst-related protein	3320	2300	1844	2488	617.064	2542	3509	1956	2669	640.338	1717	1594	1774	1695	75.1132	0.544488	-0.288434	0.10217	0.379413
RSc0985		aminotransferase protein	11576	5014	3492	6694	3507.57	4945	10111	3782	6279.33	2750.68	3212	3707	5315	4078	897.732	0.452742	-0.324304	0.516764	0.6479
RSc0986		hypothetical protein	5570	4828	3137	4511.67	1018.14	3292	4018	2379	3229.67	670.569	2594	4236	5226	4018.67	1085.44	-0.0634869	0.0566115	0.875791	0.890547
RSc0987		hypothetical protein	3967	2690	1763	2806.67	903.553	764	1882	1110	1252	467.336	1201	2395	2585	2060.33	612.571	-0.722988	-0.231432	0.240358	0.723085
RSc0988		hypothetical protein	3724	801	519	1681.33	1448.96	485	888	499	624	186.764	438	1036	708	727.333	244.515	-0.445099	-0.459735	0.701912	0.69184
RSc0989		putative transcription regulator protein	2568	1945	1069	1860.67	614.863	2191	1981	1025	1732.33	507.455	1018	1739	2076	1611	441.308	0.318144	0.096572	0.461928	0.844183
RSc0990	hptG	heat shock protein 90	47276	21624	29052	32650.7	10777.1	81145	42517	14496	46052.7	27324	17216	7374	22609	15733	6307.44	0.809004	-0.852731	0.194629	0.168149
RSc0991	mug	hypothetical protein	4312	3233	4143	3896	473.861	6100	5236	2162	4499.33	1689.96	2429	966	3257	2217.33	947.197	0.587882	-0.678995	0.306576	0.236401
RSc0992	gstF	glutathione S-transferase-like transmembrane protein	3315	3342	2890	3182.33	207.005	2286	2182	1001	1823	582.79	1311	2629	3487	2475.67	894.94	-0.438994	-0.206769	0.287605	0.630766
RSc0993		putative transcriptional regulatory DNA-binding transcription regulator protein	1221	876	702	933	215.68	712	1040	302	684.667	301.907	366	741	826	644.333	199.847	-0.131655	-0.318655	0.818099	0.540214
RSc0994		hypothetical protein	836	830	553	739.667	132.016	326	944	399	556.333	275.737	444	559	864	622.333	177.216	-0.0711725	-0.0399855	0.902499	0.945645
RSc0995		putative spermidine synthase	736	1012	704	817.333	138.269	552	1124	876	850.667	234.204	760	817	1340	972.333	261.019	0.458286	0.465988	0.239125	0.230868
RSc0996		hypothetical protein	1585	1253	1153	1330.33	184.646	1633	1033	666	1110.67	398.578	784	1757	1188	1243	399.125	0.0939218	0.11663	0.854672	0.816222
RSc0997		Putative Acetyltransferase	1303	1053	964	1106.67	143.505	1115	1121	685	973.667	204.133	889	1221	1157	1089	143.815	0.206993	0.203687	0.446504	0.453898
RSc0998		ATPase (AAA+)-related protein	3170	1430	1466	2022	811.892	3070	3021	1185	2425.33	877.276	1149	1768	1930	1615.67	336.546	0.66874	-0.000496522	0.181378	0.999186
RSc0999		putative periplasmic cytochrome type-c oxidoreductase signal peptide protein	9046	5709	5251	6668.67	1691.4	1441	3607	1690	2246	967.726	2393	4936	3418	3582.33	1044.66	-1.19734	-0.706807	0.0470294	0.211632
RSc1000		putative periplasmic cytochrome type-c oxidoreductase signal peptide protein	8211	6110	4847	6389.33	1387.48	1558	3136	1394	2029.33	785.39	2170	4871	3700	3580.33	1105.92	-1.29612	-0.654776	0.0140194	0.156517
RSc1001		hypothetical protein	729	863	493	695	152.953	1233	1038	481	917.333	318.639	398	895	833	708.667	221.128	0.775296	0.243955	0.0590632	0.546488
RSc1002		hypothetical protein	650	639	526	605	56.0417	278	446	299	341	74.7395	281	333	380	331.333	40.4338	-0.418837	-0.645847	0.164584	0.0415832
RSc1003		carboxypeptidase	3093	1467	1500	2020	758.845	187	230	173	196.667	24.2533	158	283	187	209.333	53.4187	-2.85729	-2.97097	0.000509352	0.000421599
RSc1004		Putative NADH dehydrogenase/NAD(P)H nitroreductase	5215	4411	2955	4193.67	935.352	4943	5539	2600	4360.67	1268.53	2467	2562	3634	2887.67	529.161	0.445895	-0.279373	0.153947	0.374381
RSc1005	nth	endonuclease III protein	680	201	140	340.333	241.468	465	1342	339	715.333	446.096	334	195	245	258	57.4862	1.80398	0.111782	0.0522234	0.911786
RSc1006		ferredoxin	1004	498	409	637	262.039	592	1711	567	956.667	533.492	394	416	451	420.333	23.471	1.03739	-0.293353	0.122308	0.667417
RSc1007		transcription regulator protein	964	2254	1667	1628.33	527.35	1215	994	1117	1108.67	90.4151	1187	2000	1623	1603.33	332.197	-0.023643	0.257386	0.966087	0.616575
RSc1008	phaZ	poly[D(-)-3-hydroxybutyrate] depolymerase protein	16532	21137	11746	16471.7	3834.1	15709	18604	12207	15506.7	2615.48	13990	31377	32691	26019.3	8522.92	0.348492	0.844613	0.329088	0.0292003
RSc1010	tyrB	aromatic amino acid aminotransferase	9703	11192	8591	9828.67	1065.57	16056	23955	10342	16784.3	5581.3	9276	8698	14216	10730	2476.24	1.13487	0.351163	0.00863849	0.337459
RSc1011	uvrB	excinuclease ABC subunit B	7133	5686	5577	6132	709.211	7160	6275	3262	5565.67	1668.53	3672	4371	5143	4395.33	600.78	0.221737	-0.258655	0.466449	0.390817
RSc1012		putative site-specific recombinase transmembrane protein	844	1396	968	1069.33	236.47	1378	1361	982	1240.33	182.801	762	836	1382	993.333	276.484	0.647356	0.11029	0.0814348	0.783784
RSc1013		putative ribokinase protein	2373	2493	2661	2509	118.119	361	479	458	432.667	51.3961	451	2543	970	1321.33	889.454	-2.13252	-0.902093	0.00784749	0.182711
RSc1014		transcriptional regulatory DNA-binding repressor transcription regulator protein	6222	3012	2725	3986.33	1585.19	622	1332	727	893.667	312.899	718	4583	1861	2387.33	1621.18	-1.76096	-0.653699	0.0680145	0.497175
RSc1015		transmembrane ABC transporter protein	1436	1320	1639	1465	131.836	293	419	384	365.333	53.1058	419	2277	774	1156.67	805.343	-1.62168	-0.302786	0.0366411	0.70049
RSc1016		ABC transporter ATP-binding protein	4942	4724	5985	5217	550.302	2036	2549	1888	2157.67	283.234	2397	8908	4910	5405	2681.05	-0.881599	0.162378	0.101409	0.785058
RSc1017		sugar-binding periplasmic (PBP) ABC transporter protein	12856	11294	14119	12756.3	1155.45	10809	10900	6394	9367.67	2103.03	7661	21004	14090	14251.7	5448.46	-0.0680677	0.316825	0.906897	0.531273
RSc1018		hypothetical protein	3611	1882	734	2075.67	1182.49	1625	1106	488	1073	464.764	528	1544	1041	1037.67	414.787	-0.447418	-0.462601	0.51359	0.50939
RSc1019	nifS	pyridoxal-phosphate-dependent aminotransferase (NIFS protein)	9354	4673	1728	5251.67	3140.08	1940	6115	2469	3508	1856.03	2373	2983	3049	2801.67	304.308	0.108425	-0.404752	0.917504	0.651305
RSc1020	nifU	scaffold protein	4888	2678	1162	2909.33	1529.9	2107	4639	1724	2823.33	1293.36	1633	2000	1941	1858	160.912	0.533237	-0.205594	0.412222	0.769282
RSc1021	iscA	Iron-binding protein IscA	4571	2472	1080	2707.67	1434.9	1914	4235	1469	2539.33	1212.7	1371	1771	1595	1579	163.691	0.469387	-0.336374	0.467498	0.608276
RSc1022		hypothetical protein	1663	1102	496	1087	476.544	881	1563	621	1021.67	397.225	591	780	600	657	87.0517	0.420687	-0.358712	0.378244	0.453421
RSc1023	hscB	co-chaperone HscB	446	743	190	459.667	225.968	188	522	328	346	136.948	271	271	436	326	77.7817	0.126787	-0.0802585	0.883397	0.928758
RSc1024	hscA	chaperone protein HscA	1178	2284	880	1447.33	603.992	1530	3365	1913	2269.33	790.374	1550	1244	1912	1568.67	273.029	1.11567	0.513082	0.0509466	0.348658
RSc1025	fdx	ferredoxin [2FE-2S] protein	724	657	211	530.667	227.687	915	2533	848	1432	779.005	665	424	584	557.667	100.134	1.94011	0.520018	0.0128518	0.440361
RSc1026	iscX	ISC system FeS cluster assembly protein	455	355	142	317.333	130.528	902	1362	695	986.333	278.755	481	325	408	404.667	63.7303	2.19108	0.728071	0.00151438	0.148524
RSc1027		hypothetical protein	10685	3908	1335	5309.33	3943.64	6984	3750	1120	3951.33	2398.2	1318	6141	3536	3665	1971.09	0.0692294	0.307064	0.94969	0.773727
RSc1028	lysS	lysyl-tRNA synthetase	5803	1615	1113	2843.67	2102.58	5825	13220	3173	7406	4251.29	2088	796	2408	1764	696.835	2.16387	-0.125053	0.0421872	0.913528
RSc1029		short chain dehydrogenase	1249	926	714	963	219.974	1072	2732	1781	1861.67	680.088	1166	328	928	807.333	352.592	1.47804	-0.0277581	0.0671174	0.974619
RSc1031	pncB	nicotinate phosphoribosyltransferase	3183	1877	1615	2225	685.801	2674	3442	1349	2488.33	864.491	1638	2052	2231	1973.67	248.347	0.556008	0.103952	0.157081	0.812828
RSc1032		putative transmembrane protein	1602	2431	2774	2269	491.988	1399	1502	1376	1425.67	54.7865	1503	2639	2263	2135	472.519	-0.216764	0.157126	0.566565	0.688389
RSc1033		hypothetical protein	901	1544	1200	1215	262.718	699	767	712	726	29.4732	753	1103	1197	1017.67	191.042	-0.28685	-0.0217126	0.366049	0.953534
RSc1034		Dehydrogenase	1288	1798	1315	1467	234.312	1335	1367	957	1219.67	186.192	990	1220	1665	1291.67	280.188	0.1509	0.0284079	0.603496	0.9327
RSc1035	rmuC	Putative DNA recombination protein RmuC	849	1575	1051	1158.33	305.951	1599	1570	1406	1525	84.9745	1217	1050	1378	1215	133.913	0.850563	0.355295	0.0660582	0.433732
RSc1036		hypothetical conserved protein	1661	1076	1307	1348	240.578	1459	1264	871	1198	244.544	945	1104	968	1005.67	70.1633	0.231227	-0.167266	0.495153	0.630449
RSc1037	moeA1	molybdopterin biosynthesis MOEA protein	773	1285	1000	1019.33	209.47	1053	1732	1104	1296.33	308.766	1113	1411	1644	1389.33	217.321	0.755421	0.699436	0.0219594	0.03114
RSc1038	mobA	molybdopterin-guanine dinucleotide biosynthesis protein A	943	887	555	795	171.239	846	1886	629	1120.33	548.608	663	911	1457	1010.33	331.672	0.825048	0.569576	0.0996315	0.246556
RSc1039	moaA	molybdenum cofactor biosynthesis protein A	2368	2318	1540	2075.33	379.088	2045	3658	1540	2414.33	903.248	1526	2760	2742	2342.67	577.517	0.572968	0.37901	0.0909546	0.252533
RSc1040	rne	ribonuclease E protein	16715	20679	8495	15296.3	5074.24	14332	24329	21119	19926.7	4167.43	11642	11941	21070	14884.3	4375.63	0.874043	0.223621	0.144877	0.724828
RSc1041	rluC	ribosomal large subunit pseudouridine synthase C protein	1989	3434	2337	2586.67	615.769	1948	2567	2037	2184	273.248	1876	2840	3199	2638.33	558.62	0.203148	0.258739	0.467714	0.348919
RSc1042		putative phosphoglycolate phosphatase protein	559	1954	1345	1286	571.032	1073	1135	1325	1177.67	107.211	1085	1458	1721	1421.33	260.937	0.464518	0.526698	0.439677	0.37886
RSc1043		hypothetical protein	477	959	631	689	201.004	513	706	776	665	111.215	624	660	879	721	112.685	0.415066	0.360031	0.351259	0.422838
RSc1044		putative protease transmembrane protein	1223	1638	1036	1299	251.572	2279	1902	1536	1905.67	303.34	1366	1309	1601	1425.33	126.376	0.978569	0.382375	0.0102966	0.24342
RSc1045		Methyltransferase	830	494	410	578	181.461	287	692	313	430.667	185.095	298	277	403	326	55.1181	0.0314793	-0.560894	0.960966	0.310028
RSc1046	maf	Maf-like protein	1129	462	326	639	350.903	276	748	231	418.333	233.832	253	292	382	309	54.0185	-0.0754231	-0.645144	0.934493	0.398633
RSc1047		hypothetical protein	2121	1987	1864	1990.67	104.952	1120	1831	1247	1399.33	309.607	1032	1372	1539	1314.33	210.96	-0.10811	-0.392166	0.733663	0.183751
RSc1048	rpmF	50S ribosomal protein L32	7621	7753	5202	6858.67	1172.68	11190	11609	6225	9674.67	2445.27	4458	7632	8743	6944.33	1815.67	0.88509	0.228459	0.0130362	0.47304
RSc1049	plsX	putative glycerol-3-phosphate acyltransferase PlsX	2911	4530	2449	3296.67	892.261	2140	6655	4260	4351.67	1844.38	3722	3241	4973	3978.67	730.007	0.796458	0.580984	0.154297	0.2958
RSc1050	fabH	3-oxoacyl-(acyl carrier protein) synthase III	2362	4293	2037	2897.33	995.764	2712	6274	5364	4783.33	1511.04	4081	2896	5080	4019	892.691	1.1831	0.817013	0.0674544	0.191613
RSc1051	fabD	acyl-carrier-protein S-malonyltransferase	3764	5984	4049	4599	986.23	5470	8899	9773	8047.33	1857.05	7209	6335	7376	6973.33	456.49	1.25581	0.905724	0.0239928	0.0817551
RSc1052	fabG	3-ketoacyl-(acyl-carrier-protein) reductase	4437	6609	3995	5013.67	1142.41	8168	10427	10490	9695	1080.06	8479	6104	8885	7822.67	1226.53	1.41217	0.924651	0.0118796	0.066699
RSc1053	acpP	acyl carrier protein	9342	9282	6583	8402.33	1286.7	5604	12696	12842	10380.7	3378.14	9475	6550	9755	8593.33	1449.37	0.766966	0.289072	0.209079	0.646545
RSc1054	fabF1	3-oxoacyl-(acyl carrier protein) synthase II	6835	9759	7110	7901.33	1318.36	9527	16898	15017	13814	3127.12	12233	6925	12274	10477.3	2511.93	1.23468	0.693208	0.0374959	0.215823
RSc1055	rpoE1	RNA polymerase sigma factor RpoE	14612	15726	13571	14636.3	879.943	7532	7485	5268	6761.67	1056.36	6781	16993	10649	11474.3	4209.68	-0.709656	-0.188258	0.0714462	0.637917
RSc1056	rseA	putative transmembrane sigma-e factor negative regulatory transcription regulator protein	20043	27214	34685	27314	5977.99	16619	9346	12575	12846.7	2975.4	18211	40000	27876	28695.7	8914.18	-0.618439	0.313175	0.279408	0.596311
RSc1057	rseB	putative sigma-e factor regulatory (negative regulator) transcription regulator protein	7902	17463	16669	14011.3	4332.1	10410	6494	8030	8311.33	1611.03	11583	21206	19820	17536.3	4247.5	-0.217651	0.574894	0.721023	0.307364
RSc1058		periplasmic protease signal peptide protein	12593	8843	7983	9806.33	2001.5	15252	8063	5868	9727.67	4007.76	5923	9779	9130	8277.33	1685.72	0.338665	0.0137221	0.39571	0.975518
RSc1059		Glutaredoxin	1233	1461	1234	1309.33	107.245	1536	818	778	1044	348.28	652	1287	1402	1113.67	329.806	0.0801582	-0.0583166	0.87503	0.911341
RSc1060	lepA	GTP-binding protein LepA	6663	7759	5295	6572.33	1007.96	7481	8966	6759	7735.33	918.777	5780	6729	6682	6397	436.707	0.667125	0.205732	0.0290691	0.473643
RSc1061	lepB	signal peptidase I	8621	4949	3151	5573.67	2276.38	6574	9550	4627	6917	2024.39	3715	3980	4448	4047.67	303.047	0.81396	-0.123123	0.0731644	0.799795
RSc1062		hypothetical protein	7163	5673	4537	5791	1075.3	6075	6615	3835	5508.33	1203.59	3726	5290	4566	4527.33	639.085	0.32985	-0.116438	0.227915	0.689265
RSc1063	rnc	ribonuclease III	4860	5251	3996	4702.33	524.341	4700	5435	3551	4562	775.305	3402	4526	4578	4168.67	542.531	0.361559	0.0490765	0.122913	0.855012
RSc1064	era	GTP-binding protein Era	4358	5581	3584	4507.67	822.112	6744	7102	5999	6615	459.444	5457	4849	6196	5500.67	550.777	0.993799	0.541479	0.0113863	0.115558
RSc1065	recO	DNA repair protein RecO	1667	2819	1567	2017.67	568.097	1967	2392	2284	2214.33	180.363	2173	2282	2757	2404	253.544	0.611579	0.535256	0.13229	0.184926
RSc1066	pdxJ	pyridoxal phosphate biosynthetic protein PdxJ	2869	4349	3273	3497	624.624	3646	3846	2751	3414.33	476.101	3104	4488	4566	4052.67	671.564	0.392543	0.437989	0.161559	0.119942
RSc1067	acpS	4'-phosphopantetheinyl transferase	1243	1687	1048	1326	267.391	1306	2251	1023	1526.67	525.05	1091	1509	2152	1584	436.386	0.574622	0.475029	0.0751195	0.134083
RSc1068		beta-hexosaminidase	2588	3218	2112	2639.33	452.979	3443	4297	2534	3424.67	719.858	2429	2896	3878	3067.67	603.878	0.780208	0.445147	0.0109114	0.0992789
RSc1069	efp	elongation factor P	7054	2205	1469	3576	2477.6	6813	14065	3951	8276.33	4256.7	2518	1789	2542	2283	349.448	1.90644	-0.104289	0.0265424	0.907825
RSc1070		hypothetical protein	290	173	95	186	80.1374	141	401	112	218	129.941	106	104	134	114.667	13.6951	0.660516	-0.331984	0.325735	0.631704
RSc1071	uvrC	excinuclease ABC subunit C	1263	931	670	954.667	242.669	664	1532	813	1003	378.973	892	646	723	753.667	102.743	0.544081	-0.0628792	0.299315	0.919827
RSc1072	pgsA	CDP-diacylglycerol--glycerol-3-phosphate 3- phosphatidyltransferase transmembrane protein	1650	2322	1952	1974.67	274.811	1920	1853	1738	1837	75.1576	1604	2285	1921	1936.67	278.238	0.333783	0.211697	0.311738	0.530894
RSc1073		two-component system response regulator transcription regulator protein	6445	5421	4713	5526.33	710.998	1605	1619	1105	1443	239.07	1315	3107	1995	2139	738.633	-1.53555	-1.18289	0.00223534	0.00911163
RSc1074		putative sensory protein with Peptidoglycan-binding (LysM) and FecR domains	4336	5811	5176	5107.67	604.102	1023	820	844	895.667	90.5698	955	2389	1699	1681	585.566	-2.05756	-1.43118	0.000551377	0.00424186
RSc1075		two-component system sensor histidine kinase transcription regulator protein	1587	3289	2942	2606	734.336	438	353	398	396.333	34.7211	393	1397	879	889.667	409.951	-2.16438	-1.39688	0.00208259	0.0172965
RSc1076		two-component system response regulator transcription regulator protein	2771	1707	1169	1882.33	665.661	273	426	165	288	107.079	160	376	349	295	96.0937	-2.31122	-2.40974	0.00180106	0.00146065
RSc1077		hypothetical protein	4103	1564	1209	2292	1288.75	1264	1135	267	888.667	442.728	281	951	542	591.333	275.742	-1.0393	-1.53302	0.180054	0.0624524
RSc1078		transcriptional regulatory DNA-binding transcription regulator protein	315	128	92	178.333	97.7491	541	766	139	482	259.349	65	160	123	116	39.0982	1.76576	-0.210608	0.0329253	0.806247
RSc1079	gudD1	glucarate dehydratase protein	297	758	489	514.667	189.076	497	422	260	393	98.904	283	950	964	732.333	317.778	0.17566	0.650584	0.771001	0.228423
RSc1080	exuT2	putative hexuronate transporter transmembrane protein	324	721	541	528.667	162.309	328	350	301	326.333	20.0389	344	848	634	608.667	206.535	-0.180622	0.412642	0.660673	0.288973
RSc1081		glucosidase protein	249	634	480	454.333	158.22	348	403	293	348	44.9073	284	599	641	508	159.317	0.141237	0.386562	0.741531	0.327019
RSc1082		porin transmembrane protein	254	537	335	375.333	119.002	665	456	315	478.667	143.783	384	724	583	563.667	139.476	0.826656	0.814452	0.10228	0.102513
RSc1083		hypothetical protein	131	315	213	219.667	75.2655	251	196	175	207.333	32.0451	219	397	279	298.333	73.9429	0.440392	0.704698	0.40665	0.178096
RSc1084		porin transmembrane protein	118	192	125	145	33.3567	60	102	69	77	18.0555	81	173	94	116	40.653	-0.488563	-0.116124	0.186833	0.773727
RSc1085	nagL	putative GST-related protein	118	81	52	83.6667	27.0103	42	135	36	71	45.3211	38	72	46	52	14.5144	0.0642472	-0.458799	0.931354	0.460649
RSc1086	nagK	putative isomerase-decarboxylase	125	60	63	82.6667	29.9592	101	111	53	88.3333	25.3158	40	83	58	60.3333	17.632	0.50575	-0.175077	0.349909	0.770927
RSc1087	nagI	gentisate 1,2-dioxygenase oxidoreductase protein	278	292	252	274	16.5731	185	246	122	184.333	50.625	130	304	265	233	74.552	-0.207078	-0.0806646	0.556352	0.835909
RSc1088	nagAb	ferredoxin subunit of A ring-hydroxylating dioxygenase oxidoreductase protein	211	160	123	164.667	36.0771	96	185	51	110.667	55.6796	71	117	163	117	37.5588	-0.255588	-0.279986	0.657191	0.622843
RSc1089	nagH	putative salicylate-5-hydroxylase small oxygenase component oxidoreductase protein	287	240	153	226.667	55.5118	88	191	57	112	57.2771	96	150	241	162.333	59.835	-0.687142	-0.257688	0.227387	0.665299
RSc1090	nagG	putative salicylate-5-hydroxylase large oxygenase component oxidoreductase protein	412	471	332	405	56.962	214	321	124	219.667	80.5247	171	499	458	376	145.92	-0.544618	0.023581	0.177617	0.959503
RSc1091	nagAa	ferredoxin oxidoreductase oxidoreductase protein	214	294	198	235.333	41.9947	109	153	76	112.667	31.5419	110	345	247	234	96.3777	-0.678189	0.116362	0.0620001	0.759
RSc1092		transcriptional regulatory DNA-binding transcription regulator protein	3640	4421	2638	3566.33	729.768	2377	3151	1447	2325	696.626	1765	5931	5645	4447	1900.05	-0.238009	0.448413	0.59404	0.302872
RSc1093	pcaK	4-hydroxybenzoate transporter	80	197	135	137.333	47.7935	65	72	59	65.3333	5.31246	57	178	130	121.667	49.7483	-0.53451	0.000597574	0.213331	0.998855
RSc1094		transcriptional regulatory DNA-binding transcription regulator protein	437	297	194	309.333	99.5869	219	463	237	306.333	111.024	220	174	223	205.667	22.4252	0.476002	-0.293115	0.359501	0.57963
RSc1095		hypothetical protein	197	262	163	207.333	41.0718	202	286	209	232.333	38.0555	183	215	306	234.667	52.1046	0.590829	0.404305	0.0810449	0.221965
RSc1096	aspC	aspartate aminotransferase protein	1150	913	520	861	259.811	1215	1436	963	1204.67	193.24	876	769	1246	963.667	204.363	0.960034	0.442011	0.029057	0.275627
RSc1097	efpR	transcription regulator protein	1505	3969	2879	2784.33	1008.15	2361	1674	2333	2122.67	317.461	2158	3990	3630	3259.33	792.507	0.184446	0.501339	0.76085	0.363379
RSc1098		transcriptional regulatory DNA-binding transcription regulator protein	1587	1438	994	1339.67	251.879	750	1014	483	749	216.781	632	1522	1292	1148.67	377.212	-0.465093	-0.03811	0.210177	0.932004
RSc1101	soxB2	sarcosine oxidase subunit beta	194	226	127	182.333	41.2499	90	78	72	80	7.48331	78	193	152	141	47.5885	-0.715409	-0.176683	0.100225	0.694824
RSc1102	soxD2	sarcosine oxidase subunit delta	87	91	83	87	3.26599	36	33	35	34.6667	1.24722	43	71	72	62	13.4412	-0.89986	-0.291546	0.0171954	0.381359
RSc1103	soxA2	sarcosine oxidase subunit alpha	494	692	514	566.667	88.9994	456	361	245	354	86.2825	297	594	499	463.333	123.845	-0.261781	-0.100293	0.466675	0.797011
RSc1104	soxG2	sarcosine oxidase subunit gamma	155	272	252	226.333	51.0969	139	101	98	112.667	18.6607	123	249	237	203	56.7803	-0.524636	0.0401233	0.244557	0.939916
RSc1105	folB2	putative dihydroneopterin aldolase protein	119	228	187	178	44.9518	108	104	76	96	14.2361	106	199	217	174	48.6415	-0.419058	0.166154	0.285217	0.685259
RSc1106	purU	formyltetrahydrofolate deformylase	107	74	29	70	31.9687	54	88	40	60.6667	20.155	49	63	76	62.6667	11.0252	0.309554	0.230297	0.620332	0.718741
RSc1108		transcriptional regulatory DNA-binding transcription regulator protein	33	142	86	87	44.5047	56	52	61	56.3333	3.68179	79	161	119	119.667	33.4797	0.0410093	0.82645	0.958618	0.219423
RSc1110		transcriptional regulatory DNA-binding transcription regulator protein	336	905	521	587.333	236.981	1247	1042	878	1055.67	150.953	533	879	979	797	191.088	1.39975	0.714417	0.0142317	0.150816
RSc1111		hypothetical protein	46	191	146	127.667	60.5989	75	65	122	87.3333	24.8507	113	130	155	132.667	17.2498	0.0520584	0.503377	0.955216	0.533286
RSc1113		hypothetical protein	7153	4978	3925	5352	1344.1	1713	1232	357	1100.67	561.32	845	2011	1624	1493.33	484.902	-2.02732	-1.58393	0.00486033	0.0155672
RSc1114	fdxA	ferredoxin protein	2941	596	389	1308.67	1157.32	1465	5258	753	2492	1977.34	624	402	507	511	90.6752	1.77895	-0.59619	0.131071	0.59835
RSc1115	recJ	single-stranded-DNA-specific exonuclease protein	962	1407	995	1121.33	202.446	1230	2048	1215	1497.67	389.193	1086	1172	1679	1312.33	261.639	0.815435	0.468077	0.0188979	0.137322
RSc1116		putative signal peptide protein	1141	774	531	815.333	250.741	987	1599	456	1014	467.018	455	387	674	505.333	122.454	0.684934	-0.390782	0.183808	0.452286
RSc1117		lipoprotein releasing system transmembrane	6785	4674	4255	5238	1107.19	4522	5205	2662	4129.67	1074.6	3118	5128	4550	4265.33	844.907	0.0449298	-0.0648043	0.913528	0.871013
RSc1118	lolD	lipoprotein releasing system ATP-binding ABC transporter	5479	4930	4931	5113.33	258.566	4021	5159	2852	4010.67	941.857	3106	5190	4847	4381	912.371	0.0266923	-0.0296639	0.941012	0.93425
RSc1119		deoxyribonuclease protein	2220	3331	3352	2967.67	528.75	1727	1764	1513	1668	110.638	1661	3262	2999	2640.67	701	-0.382547	0.0306443	0.234288	0.935963
RSc1120	comEC	DNA internalizaion competence protein ComEC/Rec2	517	1389	1196	1034	373.969	569	364	572	501.667	97.3527	554	1128	948	876.667	239.702	-0.453743	0.0427761	0.46686	0.952454
RSc1121		hypothetical protein	20566	20787	13712	18355	3284.34	10460	11667	5035	9054	2884.27	7511	23480	20963	17318	7010.31	-0.659201	0.0742642	0.160413	0.892153
RSc1122		hypothetical protein	7198	10401	7120	8239.67	1528.63	4515	4867	2146	3842.67	1208.3	3508	10548	10715	8257	3358.74	-0.707158	0.129993	0.111417	0.787759
RSc1123		Putative transglutaminase	3332	6308	4064	4568	1266.14	2367	3291	1573	2410.33	702.04	2192	6299	6200	4897	1913.15	-0.493477	0.241872	0.14155	0.47575
RSc1124		hypothetical protein	1103	986	768	952.333	138.82	839	1369	607	938.333	318.916	624	976	1032	877.333	180.587	0.340876	0.0883727	0.294384	0.807054
RSc1125		putative hydrolase protein	456	750	510	572	127.781	425	566	345	445.333	91.3613	332	692	690	571.333	169.236	0.0645103	0.181543	0.819726	0.478529
RSc1126	pyrG	CTP synthetase	10479	9214	6636	8776.33	1599.13	11666	25200	14027	16964.3	5902.72	10800	5667	10543	9003.33	2361.48	1.39663	0.295866	0.0229309	0.607234
RSc1127	kdsA	2-dehydro-3-deoxyphosphooctonate aldolase	3947	5231	3577	4251.67	708.776	6090	8327	8464	7627	1088.26	6375	3488	6460	5441	1381.42	1.28674	0.614762	0.0261941	0.24746
RSc1128		hypothetical protein	2174	2198	1546	1972.67	301.858	2805	3078	3063	2982	125.308	2786	1719	2617	2374	468.266	1.05327	0.509423	0.0223516	0.224363
RSc1129	eno	phosphopyruvate hydratase	22321	15418	11869	16536	4339.63	37975	40862	28561	35799.3	5252.22	24348	15198	21885	20477	3865.87	1.585	0.567547	0.00134237	0.118788
RSc1130	ftsB	cell division protein FtsB	927	752	712	797	93.3631	868	1080	947	965	87.4795	752	658	637	682.333	50.0022	0.724688	0.0319533	0.0587516	0.942418
RSc1131		hypothetical protein	1802	1112	940	1284.67	372.488	895	1670	783	1116	394.397	664	675	1061	800	184.609	0.237895	-0.434776	0.636363	0.366222
RSc1132		putative redox regulated molecular chaperone heat-shock-like protein	2478	2195	1810	2161	273.768	3299	3150	2314	2921	433.503	1853	1134	2146	1711	425.174	0.84766	-0.124366	0.0188979	0.721034
RSc1133		hypothetical protein	3333	1913	1469	2238.33	794.987	1139	2305	1032	1492	576.535	1202	1119	1561	1294	191.814	-0.109419	-0.498802	0.854672	0.330511
RSc1134		hypothetical protein	529	543	468	513.333	32.5611	347	494	339	393.333	71.257	301	395	504	400	82.9498	0.0190257	-0.162637	0.950257	0.539773
RSc1135		putative hydrolase protein	1294	1957	1368	1539.67	296.642	1047	2078	1337	1487.33	434.12	1332	3059	2237	2209.33	705.316	0.340503	0.696896	0.220947	0.0221159
RSc1136		Putative thiol-disulphide oxidoreductase DCC	52	218	150	140	68.1371	227	101	122	150	55.1181	97	202	237	178.667	59.4886	0.803561	0.613897	0.369229	0.478886
RSc1137		hypothetical protein	218	552	316	362	140.181	437	274	226	312.333	90.3044	222	483	578	427.667	150.511	0.345947	0.446781	0.569253	0.446348
RSc1138		putative transmembrane protein	838	2135	1406	1459.67	530.856	1694	855	777	1108.67	415.116	972	1904	1780	1552	413.234	0.142494	0.316647	0.85101	0.634617
RSc1139		thioredoxin reductase oxidoreductase protein	1962	3288	2138	2462.67	588.005	3795	1605	1524	2308	1051.99	1572	2971	2862	2468.33	635.364	0.338574	0.204095	0.56751	0.736705
RSc1140		hypothetical protein	2204	2565	3114	2627.67	374.139	4693	4433	3500	4208.67	512.222	2283	3847	3572	3234	681.766	1.10274	0.51419	0.00749316	0.139282
RSc1141		hypothetical protein	1833	1879	1934	1882	41.2876	2389	2890	2238	2505.67	278.669	1946	2155	2476	2192.33	217.976	0.823417	0.4475	0.00852327	0.0984382
RSc1142		integral membrane transmembrane protein	1435	1484	852	1257	287.076	955	1613	807	1125	350.318	875	735	1042	884	125.494	0.256753	-0.227608	0.512123	0.56442
RSc1143	trpS	tryptophanyl-tRNA synthetase	3002	3541	2335	2959.33	493.271	3980	5584	3486	4350	895.573	3241	2257	3042	2846.67	424.798	0.975052	0.212687	0.020882	0.59231
RSc1144		Methyltransferase type 11	1371	2392	1783	1848.67	419.4	880	1379	849	1036	242.868	992	1710	2107	1603	461.442	-0.417028	-0.00860883	0.0961565	0.975349
RSc1145	dapA	dihydrodipicolinate synthase	10380	7971	5734	8028.33	1897.15	7423	11112	4608	7714.33	2663.23	4791	7130	7932	6617.67	1332.5	0.320866	-0.0368671	0.393805	0.933922
RSc1146	nlpD	NlpB lipoprotein	13023	9145	8461	10209.7	2008.83	20430	18822	10747	16666.3	4236.77	9046	8985	12648	10226.3	1712.56	1.10315	0.239453	0.00295111	0.416133
RSc1147		Beta-lactamase-like protein	646	1541	1104	1097	365.416	2194	1518	1595	1769	302.16	1122	1405	1596	1374.33	194.721	1.19978	0.603747	0.0387997	0.26257
RSc1148		hypothetical protein	2671	2802	1791	2421.33	448.91	1994	3174	1562	2243.33	681.303	1643	1882	2729	2084.67	465.943	0.279918	0.0189574	0.395867	0.96021
RSc1149	slyD	fkbp-type peptidyl-prolyl cis-trans isomerase (rotamase) protein	7023	3684	2468	4391.67	1925.72	15741	14130	5756	11875.7	4376.95	4311	4084	3266	3887	448.786	1.86376	0.173283	0.000186134	0.585654
RSc1150		hypothetical protein	578	567	394	513	84.2655	542	1043	431	672	266.222	355	322	552	409.667	101.543	0.758617	-0.0853928	0.0765442	0.859356
RSc1151	mutS	DNA mismatch repair protein	6980	7476	5659	6705	766.851	6563	11140	5062	7588.33	2585.09	4596	6361	10687	7214.67	2558.86	0.542275	0.276729	0.145237	0.462526
RSc1152		transcription regulator protein	3814	4251	3133	3732.67	460.031	3326	3518	2048	2964	652.435	2153	4434	4824	3803.67	1178.01	0.0619019	0.198573	0.861737	0.528664
RSc1153		putative transmembrane efflux transmembrane protein	1221	814	991	1008.67	166.626	523	402	217	380.667	125.831	421	1195	678	764.667	321.872	-1.06269	-0.20721	0.0731644	0.740087
RSc1154	dkgB	2,5-diketo-D-gluconate reductase B	2238	1431	1682	1783.67	337.208	1582	837	344	921	508.89	624	1919	1493	1345.33	538.894	-0.682159	-0.180636	0.335457	0.819756
RSc1155		methyl-accepting chemotaxis transducer transmembrane protein	1400	1486	1054	1313.33	186.707	2330	3822	3009	3053.67	609.925	4854	14994	4618	8155.33	4836.63	1.65375	2.74017	0.0132316	0.001077
RSc1156		methyl-accepting chemotaxis transducer transmembrane protein	348	696	740	594.667	175.342	2337	3790	4018	3381.67	744.532	5635	12518	5415	7856	3297.76	2.96717	4.04771	0.000714129	0.000146529
RSc1157		hypothetical protein	1622	258	189	689.667	659.861	364	409	89	287.333	141.441	108	115	191	138	37.5855	-0.361942	-1.31477	0.748039	0.214572
RSc1158		glutamine amidotransferase	975	477	298	583.333	286.429	225	291	136	217.333	63.5103	161	237	319	239	64.5187	-0.906481	-0.901485	0.125853	0.129808
RSc1159		putative transcription regulator protein	214	150	112	158.667	42.0899	214	168	107	163	43.8254	116	141	118	125	11.3431	0.448222	-0.067605	0.128	0.839849
RSc1160	suhB	inositol monophosphatase	2943	3242	2568	2917.67	275.742	1846	3267	1247	2120	847.115	1168	2210	2303	1893.67	514.527	-0.135201	-0.453241	0.696208	0.164584
RSc1161		putative tRNA/rRNA methyltransferase protein	1362	2080	1621	1687.67	296.889	738	1235	770	914.333	227.122	791	1356	1686	1277.67	369.557	-0.484939	-0.220082	0.0518409	0.356326
RSc1162	cysE2	O-acetylserine synthase	1701	2739	1798	2079.33	468.133	1963	1862	1361	1728.67	263.229	1364	2371	2396	2043.67	480.705	0.181183	0.185366	0.556295	0.546072
RSc1163	lpxH	UDP-2,3-diacylglucosamine hydrolase	1088	788	710	862	162.948	2727	2004	729	1820	825.992	541	991	671	734.333	189.091	1.3512	-0.0044392	0.0118846	0.993329
RSc1164	ppiB	peptidyl-prolyl cis-trans isomerase B	16938	3439	2934	7770.33	6485.8	18884	22624	3358	14955.3	8341.48	2674	3777	3070	3173.67	456.225	1.50729	-0.555813	0.106182	0.546284
RSc1165	ppiA	peptidyl-prolyl cis-trans isomerase A	9485	381	264	3376.67	4319.51	4950	11809	463	5740.67	4665.6	421	375	383	393	20.0666	2.55711	-0.902552	0.224721	0.648755
RSc1166		signal peptide protein	2650	1082	712	1481.33	840.064	2002	3714	600	2105.33	1273.38	567	919	983	823	182.895	0.877532	-0.385068	0.262822	0.634195
RSc1167	cysS	cysteinyl-tRNA synthetase	2536	3510	2325	2790.33	516.12	1524	3498	2366	2462.67	808.776	2376	2092	3069	2512.33	410.343	0.221949	0.120622	0.631644	0.808095
RSc1168		hypothetical protein	1370	1813	1285	1489.33	231.483	960	2032	1510	1500.67	437.692	1103	997	1559	1219.67	243.816	0.415472	-0.0405581	0.325596	0.935482
RSc1169	accA	acetyl-CoA carboxylase carboxyltransferase subunit alpha	12814	7765	6665	9081.33	2677.32	8381	12536	6677	9198	2460.7	5677	5263	7223	6054.33	843.479	0.478494	-0.31816	0.23695	0.433732
RSc1170		puative tRNA(Ile)-lysidine synthase	685	1256	1063	1001.33	237.153	895	1388	1216	1166.33	204.308	984	755	959	899.333	102.568	0.652351	0.1814	0.199579	0.744583
RSc1171	lysC	aspartate kinase	4744	4906	3399	4349.67	675.468	9548	12504	7762	9938	1955.46	6438	3514	6439	5463.67	1378.62	1.61287	0.575429	0.00317082	0.181914
RSc1172	fabI	enoyl-(acyl carrier protein) reductase	2457	4430	3713	3533.33	815.431	1995	5199	4172	3788.67	1335.82	3476	3112	4448	3678.67	563.932	0.489251	0.387028	0.329587	0.449737
RSc1173		substrate-binding periplasmic (PBP) ABC transporter protein	1705	4606	3587	3299.33	1201.67	2223	2193	2099	2171.67	52.8226	2185	3934	3908	3342.33	818.427	-0.0500796	0.299541	0.929719	0.530948
RSc1174		transmembrane ABC transporter protein	1841	2609	2101	2183.67	318.937	1891	1695	1201	1595.67	290.316	1185	2301	2203	1896.33	504.577	-0.0270109	-0.0204757	0.942553	0.955456
RSc1175		transmembrane ABC transporter protein	1696	2476	1863	2011.67	335.337	1464	1691	1060	1405	260.961	1050	1785	2063	1632.67	427.353	-0.101973	-0.112163	0.708687	0.677201
RSc1176		ABC transporter ATP-binding protein	2146	4573	3834	3517.67	1015.75	2279	2105	1827	2070.33	186.149	1959	3746	3266	2990.33	755.132	-0.260824	0.0045366	0.547932	0.992597
RSc1177		putative transmembrane protein	2021	3644	2834	2833	662.587	1109	1316	762	1062.33	228.564	992	1584	1385	1320.33	245.971	-0.990822	-0.863149	0.0109886	0.0203714
RSc1178		lipoprotein transmembrane	976	1001	802	926.333	88.5074	578	1349	699	875.333	338.556	734	702	992	809.333	129.824	0.294035	0.0386428	0.487086	0.936975
RSc1179	gltX	glutamyl-tRNA synthetase	2448	2367	2063	2292.67	165.731	4585	4581	3284	4150	612.357	2585	1868	2935	2462.67	444.107	1.26032	0.323703	0.00147787	0.271268
RSc1180		inner membrane transmembrane protein	284	691	552	509	168.916	473	419	520	470.667	41.2661	358	587	538	494.333	98.4559	0.419854	0.248569	0.398633	0.627757
RSc1181		inner membrane transmembrane protein	1364	1517	1327	1402.67	82.2449	1358	1996	1504	1619.33	272.931	1128	1091	1324	1181	102.238	0.620182	-0.00769923	0.0575104	0.982285
RSc1182	rpmE2	50S ribosomal protein L31 type B	6379	599	386	2454.67	2776.28	3709	10930	1200	5279.67	4124.6	540	485	500	508.333	23.214	2.44658	-0.891628	0.115599	0.541473
RSc1183		putative signal peptide protein	477	408	289	391.333	77.6502	284	358	182	274.667	72.1542	206	313	381	300	72.0324	-0.116695	-0.159198	0.744321	0.647259
RSc1184		hypothetical protein	775	1045	730	850	139.104	572	562	404	512.667	76.9473	473	762	832	689	155.386	-0.30497	-0.100096	0.250883	0.724828
RSc1185		transcription regulator protein	4073	5103	3246	4140.67	759.625	2397	1727	1113	1745.67	524.357	1306	4227	3660	3064.33	1264.69	-0.825276	-0.282154	0.0957987	0.572162
RSc1186		putative sigma-54 interacting transcription regulator protein	849	857	703	803	70.7861	192	252	189	211	29.0172	200	321	235	252	50.8396	-1.51053	-1.45442	0.00069275	0.000863978
RSc1187	rho	transcription termination factor Rho	3968	3847	1677	3164	1052.63	6556	12113	6213	8294	2704.07	4833	1679	4444	3652	1404.13	1.89198	0.539882	0.0173025	0.448248
RSc1188	trxA	thioredoxin 1 (redox factor) protein	13604	17992	14527	15374.3	1888.94	13730	13637	13308	13558.3	181.038	12992	17931	17918	16280.3	2325.21	0.255833	0.308433	0.418833	0.325758
RSc1189	addB	hypothetical protein	1282	2380	1631	1764.33	458.064	948	1363	1312	1207.67	184.789	1217	1158	1716	1363.67	250.299	-0.0985286	-0.0888756	0.83536	0.854672
RSc1190	addA	hypothetical protein	1138	2448	1584	1723.33	543.805	1044	1173	1240	1152.33	81.3402	1088	1269	1664	1340.33	240.5	-0.090984	-0.0783856	0.8537	0.874256
RSc1191	dnaX	DNA polymerase III subunits gamma and tau	8313	7907	6391	7537	827.122	4909	9112	4636	6219	2048.69	4579	6159	5832	5523.33	680.958	0.0974293	-0.227548	0.788644	0.496936
RSc1192		hypothetical protein	2344	2542	1565	2150.33	421.713	4176	3955	3509	3880	277.418	2852	2586	2429	2622.33	174.59	1.31378	0.550528	0.00283759	0.112577
RSc1194	recR	recombination protein RecR	1419	2127	1044	1530	449.046	1576	2649	2268	2164.33	444.141	1738	1845	2616	2066.33	391.12	0.967667	0.705606	0.0425775	0.119838
RSc1195	oprB	Carbohydrate-selective porin OprB	1574	974	841	1129.67	318.848	807	1736	673	1072	472.695	860	825	1081	922	113.334	0.339257	-0.0312159	0.50947	0.956807
RSc1196		DNA-binding transcriptional regulatory transcription regulator protein	2699	3379	4251	3443	635.215	1661	1540	1154	1451.67	216.201	1460	2983	3064	2502.33	737.782	-0.802876	-0.279413	0.0426277	0.460391
RSc1197		hypothetical protein	3146	3721	4444	3770.33	531.053	3428	1771	1763	2320.67	783.01	2189	3443	4234	3288.67	841.97	-0.289227	-0.00898811	0.530894	0.985709
RSc1198		signal peptide protein	9804	8669	8466	8979.67	588.754	11656	7858	4999	8171	2726.71	5298	6706	8743	6915.67	1414.21	0.222901	-0.172591	0.513792	0.620123
RSc1199		ABC transporter ATP-binding protein	3600	3208	2955	3254.33	265.351	2471	2998	1778	2415.67	499.597	1564	1645	3041	2083.33	677.98	-0.0299406	-0.467781	0.934493	0.129183
RSc1200		transmembrane permease ABC transporter protein	829	1051	989	956.333	93.5284	832	733	484	683	146.404	540	467	796	601	141.07	-0.0923489	-0.468879	0.818099	0.188714
RSc1201		transcription regulator protein	6046	1230	936	2737.33	2342.66	734	1814	230	926	660.763	352	823	585	586.667	192.289	-0.987901	-1.50709	0.401818	0.191312
RSc1202		flavoprotein NADH-dependent oxidoreductase	35896	5143	7244	16094.3	14028.1	3343	5679	1392	3471.33	1752.51	2041	3663	2997	2900.33	665.697	-1.43557	-1.74318	0.202993	0.12119
RSc1203		oxidoreductase protein	1997	1656	1199	1617.33	326.927	3658	3120	1630	2802.67	857.796	909	2536	1789	1744.67	664.959	1.16449	0.309195	0.0176432	0.49234
RSc1204	surE	stationary phase survival protein SurE	2318	4112	2993	3141	739.836	2581	2882	2604	2689	136.794	2524	3353	3249	3042	368.734	0.235378	0.218574	0.509547	0.541914
RSc1205		hypothetical protein	2968	3670	2860	3166	359.099	1413	2352	1873	1879.33	383.371	1902	2722	3603	2742.33	694.579	-0.347525	-0.021095	0.219514	0.94969
RSc1206		lipoprotein NLPD/LppB-like protein	25220	12919	9658	15932.3	6700.95	10093	21362	7501	12985.3	6016.98	8052	12130	14472	11551.3	2652.7	0.144592	-0.155013	0.839402	0.823714
RSc1207	rpoS	RNA polymerase sigma factor RpoS	29802	21863	16005	22556.7	5653.92	17060	25139	12791	18330	5120.41	13663	23359	19844	18955.3	4007.94	0.111107	-0.0136656	0.795539	0.975307
RSc1208		Endonuclease/exonuclease/phosphatase	1270	1253	931	1151.33	155.954	600	631	402	544.333	101.437	545	1418	937	966.667	357.018	-0.677681	-0.0843585	0.0705378	0.839058
RSc1209	rumA	23S rRNA 5-methyluridine methyltransferase	869	989	650	836	140.35	580	1293	1008	960.333	293.026	861	729	851	813.667	60.0074	0.642245	0.237174	0.201349	0.650334
RSc1210		hypothetical protein	44468	41308	46610	44128.7	2177.79	29315	22143	15206	22221.3	5760.24	19070	45841	38973	34628	11352.9	-0.600459	-0.177609	0.191312	0.718012
RSc1211	ndk	nucleoside diphosphate kinase	8717	9958	7265	8646.67	1100.54	21927	26462	21273	23220.7	2307.47	13659	6984	12374	11005.7	2891.73	1.85541	0.59065	0.00263062	0.215215
RSc1212		hypothetical protein	7491	9775	7787	8351	1014.15	10092	13573	9002	10889	1949.34	6244	8667	8146	7685.67	1041.37	0.788161	0.108327	0.0113863	0.70819
RSc1213	pilF	putative type 4 fimbrial biogenesis protein	3650	4695	3609	3984.67	502.56	4708	5413	3820	4647	651.768	3258	3835	4589	3894	544.978	0.63433	0.192928	0.0228411	0.454919
RSc1214		hypothetical protein	3830	6080	5853	5254.33	1011.41	4270	5819	5267	5118.67	641.016	4711	5101	5335	5049	257.387	0.393529	0.235247	0.317193	0.563356
RSc1215	ispG	4-hydroxy-3-methylbut-2-en-1-yl diphosphate synthase	2825	4210	3261	3432	578.208	3670	4787	2921	3792.67	766.713	2850	3389	3538	3259	295.535	0.547931	0.174307	0.072148	0.567366
RSc1216	hisS	histidyl-tRNA synthetase	3211	4306	2624	3380.33	697.035	4193	6614	4253	5020	1127.39	3765	3952	4422	4046.33	276.389	0.994661	0.527762	0.00869364	0.106114
RSc1217		hypothetical protein	3300	4173	2613	3362	638.374	4182	4639	3445	4088.67	491.896	2955	4145	4018	3706	533.562	0.720059	0.375665	0.0142471	0.148651
RSc1218	yfgL	outer membrane assembly lipoprotein YfgL	4041	5723	4539	4767.67	705.454	6512	6025	5838	6125	284.1	5161	5508	6178	5615.67	422.111	0.79566	0.481674	0.0298806	0.156917
RSc1219	engA	GTP-binding protein EngA	2070	3221	2285	2525.33	499.68	2339	3104	2469	2637.33	334.224	2127	2491	2948	2522	335.888	0.496134	0.248807	0.105188	0.415237
RSc1220	hfq	RNA-binding protein Hfq	19593	27322	28807	25240.7	4039.26	21450	12104	12201	15251.7	4383.06	13637	31678	27696	24337	7738.72	-0.275177	0.125893	0.611096	0.828462
RSc1221		GTP-binding protein hflX-related protein Nucleotide-binding	4248	2737	1266	2750.33	1217.43	3700	6902	2855	4485.67	1743.08	2167	1439	2708	2104.67	519.939	1.23968	0.00467907	0.057089	0.994185
RSc1222		hypothetical protein	5084	5025	4040	4716.33	478.846	7411	7677	6027	7038.33	723.319	5456	3620	4309	4461.67	757.278	1.0004	0.164142	0.0142317	0.665453
RSc1223		putative serine protease transmembrane protein	5041	4429	4019	4496.33	419.938	7459	6435	4788	6227.33	1100.27	3529	3507	4283	3773	360.736	0.869589	-0.0264264	0.0033575	0.926686
RSc1224		hypothetical protein	526	823	607	652	125.355	199	512	423	378	131.684	418	447	887	584	214.58	-0.414998	0.0358317	0.354296	0.945751
RSc1225	hisZ	ATP phosphoribosyltransferase regulatory subunit	1653	2867	2289	2269.67	495.802	1777	2489	2215	2160.33	293.232	2036	2092	2846	2324.67	369.347	0.365286	0.305242	0.315347	0.407139
RSc1226	purA	adenylosuccinate synthetase	5703	5554	4016	5091	762.57	9692	13575	8565	10610.7	2146	6991	4984	7527	6500.67	1094.54	1.48424	0.600673	0.00202683	0.104294
RSc1227		putative nucleotide phosphoribosyltransferase protein	2578	2769	2305	2550.67	190.411	3193	3619	3279	3363.67	183.93	3161	3527	3412	3366.67	152.819	0.829999	0.642851	0.0148935	0.0434392
RSc1228	rnr	exoribonuclease RNase R	21602	29419	20442	23821	3986.61	24203	25078	16505	21928.7	3851.71	19800	34461	37547	30602.7	7741.84	0.299337	0.555382	0.316554	0.0711512
RSc1229		putative tRNA/rRNA methyltransferase protein	3281	5679	3357	4105.67	1112.95	3262	3799	2905	3322	367.432	2849	5395	5874	4706	1327.58	0.159814	0.40081	0.601233	0.173922
RSc1230		hypothetical protein	851	2384	1427	1554	632.255	1233	1048	1298	1193	105.909	1199	2257	1755	1737	432.114	0.213249	0.460156	0.710254	0.390486
RSc1231	tal	transaldolase B	10804	7870	7171	8615	1573.94	15105	13502	5649	11418.7	4131.92	6112	9672	10229	8671	1823.72	0.745195	0.23984	0.0659671	0.549148
RSc1232	rpiA	ribose-5-phosphate isomerase A	379	744	579	567.333	149.239	376	671	645	564	133.359	657	420	622	566.333	104.455	0.424956	0.360179	0.482109	0.563329
RSc1233		Permease for cytosine/purines, uracil, thiamine, allantoin	708	1826	1047	1193.67	468.056	671	802	649	707.333	67.5393	666	2430	1583	1559.67	720.339	-0.187686	0.542448	0.657117	0.176241
RSc1234		methyl-accepting chemotaxis transmembrane protein	134	254	139	175.667	55.4276	154	243	168	188.333	39.0754	267	518	324	369.667	107.438	0.565065	1.31864	0.101979	0.00254828
RSc1235		hypothetical protein	1454	1561	1321	1445.33	98.1711	1525	2353	1453	1777	408.353	1085	1692	2089	1622	412.859	0.68692	0.344374	0.0171643	0.182423
RSc1236		outer membrane porin lipoprotein transmembrane	127	145	69	113.667	32.4277	119	163	72	118	37.1573	73	157	137	122.333	35.8267	0.454581	0.346763	0.211819	0.342712
RSc1237	iolB	putative myo-inositol catabolism protein	305	385	226	305.333	64.9119	272	158	137	189	59.3127	168	371	333	290.667	88.1148	-0.253291	0.13497	0.587775	0.785211
RSc1238	iolE	putative myo-inositol catabolism protein	516	422	267	401.667	102.666	462	336	192	330	110.309	193	401	402	332	98.2887	0.104136	-0.0169704	0.825698	0.97202
RSc1239	iolD	putative acetolactate synthase protein	418	816	435	556.333	183.743	257	326	234	272.333	39.0925	234	567	898	566.333	271.077	-0.554664	0.153669	0.19423	0.738283
RSc1240	iolC	transferase kinase protein	378	935	554	622.333	232.471	305	292	270	289	14.4453	303	830	1040	724.333	310.018	-0.544523	0.368791	0.225917	0.411178
RSc1241	mocB	putative rhizopine-binding precursor signal peptide protein	255	702	330	429	195.453	164	158	132	151.333	13.8884	194	548	427	389.667	146.911	-0.897783	0.0894357	0.0614084	0.8646
RSc1242		sugar ATP-binding ABC transporter protein	185	450	238	291	114.493	97	94	86	92.3333	4.6428	123	290	245	219.333	70.5518	-1.09684	-0.177984	0.0215338	0.693378
RSc1243		sugar transmembrane ABC transporter protein	101	253	161	171.667	62.5104	68	44	72	61.3333	12.3648	62	176	138	125.333	47.3943	-0.885136	-0.257689	0.139978	0.673257
RSc1244	iolH	putative protein implicated IN myo-inositol catabolique pathway	257	402	266	308.333	66.3342	104	142	117	121	15.7692	131	307	358	265.333	97.2431	-0.911098	-0.0779959	0.0122137	0.825185
RSc1245	iolI	putative protein implicated IN myo-inositol catabolique pathway	352	358	240	316.667	54.2668	164	215	129	169.333	35.3113	139	290	322	250.333	79.8011	-0.499869	-0.160682	0.154933	0.662473
RSc1246	iolG	putative oxidoreductase myo-inositol 2- dehydrogenase signal peptide protein	235	273	238	248.667	17.2498	227	181	92	166.667	56.0377	148	214	205	189	29.2233	-0.224324	-0.189768	0.565473	0.629541
RSc1247		putative myo-inositol catabolism protein	252	387	307	315.333	55.4276	224	167	139	176.667	35.3679	152	332	301	261.667	78.572	-0.384732	-0.0925071	0.338486	0.838201
RSc1248		hypothetical protein	294	483	389	388.667	77.1593	344	221	210	258.333	60.7417	248	401	399	349.333	71.6581	-0.139012	0.0568595	0.770419	0.911952
RSc1249		hypothetical protein	2064	2747	1766	2192.33	410.644	3251	3154	1995	2800	570.597	1863	3292	2935	2696.67	607.241	0.769949	0.51018	0.011701	0.0636721
RSc1250	argA	N-acetylglutamate synthase	2580	3724	3095	3133	467.808	2452	2729	1976	2385.67	310.969	2185	3396	3864	3148.33	707.467	0.0306529	0.207152	0.920464	0.419252
RSc1251	hrpA	ATP-dependent RNA helicase protein	2471	3116	1860	2482.33	512.822	2009	4309	3333	3217	942.547	2292	2309	2293	2298	7.78888	0.821266	0.171703	0.0869767	0.731247
RSc1252		putative signal peptide protein	10289	5957	4465	6903.67	2470.07	6176	11175	5030	7460.33	2668.01	4544	5500	6047	5363.67	621.124	0.571746	-0.0710194	0.233745	0.898759
RSc1253		lipoprotein signal peptide	5012	4618	3403	4344.33	684.782	3037	5702	3779	4172.67	1123.03	3264	4248	4833	4115	647.409	0.358972	0.141902	0.329167	0.716543
RSc1254		putative sterol desaturase	1802	1588	1193	1527.67	252.257	1049	1770	1203	1340.67	310.026	934	1151	1436	1173.67	205.566	0.236498	-0.160921	0.509559	0.661598
RSc1255		hypothetical protein	1198	1457	986	1213.67	192.604	1352	1142	802	1098.67	226.618	798	941	922	887	63.4087	0.262831	-0.21337	0.346832	0.449737
RSc1256		hypothetical protein	1900	2518	1892	2103.33	293.232	1465	1470	1267	1400.67	94.5386	1214	1982	2110	1768.67	395.674	-0.151748	-0.0520882	0.569091	0.861837
RSc1257		hypothetical protein	840	779	724	781	47.3779	1097	1003	532	877.333	247.185	561	779	683	674.333	89.2089	0.524845	0.00455329	0.0894178	0.989121
RSc1258	glnA1	glutamine synthetase protein	65638	35705	27783	43042	16301.8	51771	53611	21961	42447.7	14505.7	22244	24146	25796	24062	1451.31	0.396163	-0.514398	0.309098	0.185932
RSc1259		putative signal peptide protein	4715	3206	2844	3588.33	810.265	3840	5600	3323	4254.33	974.658	3221	2578	3576	3125	413.048	0.696545	0.0508213	0.0637873	0.90513
RSc1260	ntrB	nitrogen regulation(sensor protein kinase transcription regulator	3220	2974	2527	2907	286.855	1164	2284	1899	1782.33	464.621	1984	2139	3037	2386.67	464.188	-0.287355	-0.0781215	0.486427	0.866554
RSc1261	ntrC	nitrogen assimilation regulatory response regulator transcription regulator protein	2318	2843	2404	2521.67	229.914	1519	1652	1173	1448	201.893	1187	1940	2195	1774	427.928	-0.38919	-0.322046	0.105531	0.175639
RSc1262		hypothetical protein	952	825	507	761.333	187.165	492	330	186	336	124.996	300	997	813	703.333	294.926	-0.797022	0.110126	0.149022	0.863187
RSc1263		hypothetical protein	3235	6165	4959	4786.33	1202.38	4453	2161	2028	2880.67	1113.13	1986	6317	5985	4762.67	1968.07	-0.214331	0.123121	0.763783	0.867276
RSc1264	ugpB	glycerol-3-phosphate-binding periplasmic lipoprotein signal peptide	6864	12343	7629	8945.33	2422.73	5498	5107	3833	4812.67	710.882	4677	15898	10466	10347	4581.73	-0.398017	0.343319	0.34549	0.417536
RSc1265	ugpA	SN-glycerol-3-phosphate transmembrane ABC transporter protein	1278	3269	2220	2255.67	813.214	948	1135	978	1020.33	82.0014	1048	3586	2638	2424	1047.13	-0.588225	0.265222	0.133476	0.501066
RSc1266	ugpE	SN-glycerol-3-phosphate transmembrane ABC transporter protein	1493	2282	1410	1728.33	392.965	798	1103	617	839.333	200.55	782	1985	1742	1503	519.386	-0.627444	-0.0400609	0.0321517	0.900346
RSc1267	upgC	glycerol-3-phosphate transporter ATP-binding subunit	2982	7045	5301	5109.33	1664.24	2694	2625	2312	2543.67	166.217	2695	8056	5249	5333.33	2189.43	-0.457348	0.248955	0.31581	0.595166
RSc1268	ugpQ	cytoplasmic glycerophosphodiester phosphodiesterase	612	2440	1824	1625.33	759.385	516	554	613	561	39.9082	735	2309	1620	1554.67	644.241	-0.84218	0.22514	0.149204	0.713473
RSc1269	kgd	alpha-ketoglutarate decarboxylase	48557	32187	25575	35439.7	9660.16	94211	132786	62977	96658	28551.9	52560	31871	48958	44463	9024.5	1.89451	0.593431	0.00151438	0.173611
RSc1270	sucB	dihydrolipoamide acetyltransferase	22920	16726	10833	16826.3	4935.01	31084	53594	27294	37324	11608.2	24685	12366	28431	21827.3	6862.74	1.62703	0.646329	0.0126116	0.250617
RSc1271		dihydrolipoamide dehydrogenase	19343	22356	15321	19006.7	2881.86	42159	48784	27352	39431.7	8959.59	24198	18516	29063	23925.7	4310.1	1.44574	0.577575	0.00222195	0.11403
RSc1272		hypothetical protein	899	1069	988	985.333	69.4278	1344	2454	1468	1755.33	496.619	1080	701	1490	1090.33	322.191	1.22921	0.37018	0.0149876	0.41168
RSc1273		putative lipoprotein	3272	3401	4497	3723.33	549.594	1376	725	817	972.667	287.662	953	2103	1497	1517.67	469.713	-1.51576	-1.06937	0.0135759	0.0561463
RSc1274		cation-transporting ATPase lipoprotein transmembrane	9368	18375	17836	15193	4124.77	2970	6490	8777	6079	2388.44	8141	21055	11783	13659.7	5436.56	-0.920743	0.119924	0.0981992	0.84856
RSc1275		Cytochrome oxidase maturation protein cbb3-type	2143	3220	2128	2497	511.275	106	883	1633	874	623.428	1613	3388	2525	2508.67	724.733	-1.27849	0.214255	0.247646	0.857199
RSc1276		cytochrome C oxidase subunit I	31045	27814	24089	27649.3	2842.16	52488	57469	59455	56470.7	2930.56	52092	67146	62067	60435	6253.18	1.475	1.36372	0.00220933	0.00329177
RSc1277		cytochrome C oxidase subunit II	13079	12330	11942	12450.3	471.913	16148	16674	23692	18838	3439.01	21534	23626	26188	23782.7	1903.21	1.0309	1.17185	0.0200909	0.0110925
RSc1278		putative signal peptide protein	4874	5613	5432	5306.33	314.509	4135	4811	9834	6260	2542.22	8779	10487	12303	10523	1438.89	0.629567	1.22574	0.216877	0.0262776
RSc1279		cytochrome C oxidase subunit III	21216	14597	13624	16479	3373.04	15052	18159	22489	18566.7	3049.8	20420	25336	29882	25212.7	3863.83	0.639997	0.84425	0.153222	0.0660543
RSc1280		iron-sulfur 4Fe-4S ferredoxin transmembrane protein	12482	15833	13998	14104.3	1370.1	6005	8418	15783	10068.7	4158.99	13746	20117	23547	19136.7	4060.84	-0.102342	0.645821	0.861737	0.198561
RSc1281		lipoprotein transmembrane	5186	9736	10767	8563	2424.71	2414	1810	6222	3482	1953.1	5539	10719	10772	9010	2454.46	-0.891765	0.351383	0.155396	0.579948
RSc1282		hypothetical protein	4574	5759	7631	5988	1258.48	1942	1348	3841	2377	1063.23	3516	6445	4843	4934.67	1197.51	-0.925251	0.0339782	0.128841	0.960882
RSc1283	fnr	putative fumarate and nitrate reduction regulatory transcription regulator protein	2925	1870	969	1921.33	799.358	5947	7242	2083	5090.67	2191.47	2053	2290	2316	2219.67	118.328	1.7942	0.592762	0.00122033	0.1413
RSc1284		hypothetical protein	1527	1685	2308	1840	337.154	278	369	639	428.667	153.298	599	1304	887	930	289.417	-1.7053	-0.717615	0.00784749	0.180054
RSc1285	scpB	Putative chromosome segregation and condensation protein B	3099	5455	2600	3718	1245.02	1565	1973	1826	1788	168.719	1587	3466	3859	2970.67	991.468	-0.556602	-0.130399	0.15975	0.761464
RSc1286		hypothetical protein	7866	7261	4673	6600	1384.8	5914	7291	6779	6661.33	568.282	4799	3874	5060	4577.67	508.849	0.494601	-0.270891	0.221623	0.509547
RSc1287		hypothetical protein	1582	2465	1749	1932	383.005	930	2195	1869	1664.67	536.265	1620	1212	1380	1404	167.428	0.207476	-0.123934	0.736705	0.853123
RSc1288	nusA	transcription elongation factor NusA	7495	8481	5900	7292	1063.42	8990	13745	12297	11677.3	1990.06	8434	5558	5159	6383.67	1458.93	1.15009	0.0918668	0.0443987	0.883707
RSc1289	infB	translation initiation factor IF-2	28143	14615	10022	17593.3	7691.79	35341	55985	31857	41061	10648.3	22877	11406	11856	15379.7	5304.6	1.84063	0.10854	0.00658354	0.863749
RSc1290	rbfA	ribosome-binding factor A	507	730	399	545.333	137.822	806	1249	1529	1194.67	297.653	1037	592	1097	908.667	225.253	1.6034	1.01759	0.0242001	0.118366
RSc1291	truB	tRNA pseudouridine synthase B	487	849	425	587	186.983	769	1331	1383	1161	277.998	951	611	916	826	152.698	1.47185	0.834007	0.0318823	0.189555
RSc1292	emrB	multidrug resistance B (translocase) transmembrane protein	217	248	160	208.333	36.4448	84	58	70	70.6667	10.6249	58	78	89	75	12.8323	-1.10792	-1.25127	0.0134058	0.00734935
RSc1293	emrA	multidrug resistance A (translocase) transmembrane protein	947	433	256	545.333	293.069	194	154	82	143.333	46.3417	76	105	107	96	14.1657	-1.40723	-2.04865	0.0116098	0.00180329
RSc1294		putative outer membrane CHANEL lipoprotein	239	170	66	158.333	71.1071	48	77	45	56.6667	14.4299	41	56	64	53.6667	9.53357	-0.918575	-1.17994	0.14155	0.0666127
RSc1295		putative transcription regulator protein	74	38	14	42	24.6577	30	15	8	17.6667	9.17727	8	15	10	11	2.94392	-0.776206	-1.41121	0.179745	0.0291235
RSc1296	typA	GTP-binding elongation factor protein	3482	3083	2253	2939.33	511.918	6025	10769	6601	7798.33	2113.7	4217	2119	3119	3151.67	856.816	1.86693	0.360357	0.00404075	0.491548
RSc1298		enoyl-CoA hydratase	881	902	667	816.667	106.177	385	719	329	477.667	172.173	457	533	720	570	110.511	-0.406239	-0.297078	0.228059	0.379052
RSc1299		tRNA-dihydrouridine synthase A	781	1020	675	825.333	144.292	631	1209	583	807.667	284.461	601	741	1046	796	185.787	0.338561	0.173667	0.291715	0.602621
RSc1301		hypothetical protein	1983	839	680	1167.33	580.405	793	1115	371	759.667	304.65	429	874	713	672	183.969	-0.1809	-0.435282	0.790861	0.491658
RSc1302	pepV	hypothetical protein	427	592	357	458.667	98.5168	369	549	479	465.667	74.087	436	342	438	405.333	44.7909	0.477593	0.106463	0.287411	0.834337
RSc1303		hypothetical protein	3164	1558	1644	2122	737.641	1408	1929	852	1396.33	439.761	1023	3773	2035	2277	1135.65	-0.234047	0.290223	0.752365	0.695278
RSc1304	lexA	LexA repressor	5406	2115	2117	3212.67	1550.92	3271	5123	1361	3251.67	1535.89	1408	4303	2470	2727	1195.77	0.360643	0.0378738	0.651251	0.965561
RSc1305	fpr	ferredoxin--NADP reductase	7305	6576	5872	6584.33	585.049	11601	17099	9557	12752.3	3184.82	6670	7361	9294	7775	1110.52	1.34703	0.458148	0.00113584	0.129169
RSc1306	ansB	L-asparaginase II precursor signal peptide protein	928	1552	1304	1261.33	256.527	1163	1681	1180	1341.33	240.281	1191	1237	1449	1292.33	112.361	0.508294	0.314301	0.164585	0.395147
RSc1307	rpsF	30S ribosomal protein S6	11093	6936	6061	8030	2195.13	10640	26016	15139	17265	6454.73	12138	5481	6956	8191.67	2854.71	1.64477	0.286844	0.0261377	0.682526
RSc1308	priB	hypothetical protein	9091	6628	4825	6848	1748.52	7906	24369	14278	15517.7	6777.91	12120	4665	7764	8183	3057.88	1.71641	0.52384	0.0375794	0.495952
RSc1309	rpsR	30S ribosomal protein S18	11191	10920	7074	9728.33	1880.16	10631	35743	22768	23047.3	10253.8	17449	7389	15125	13321	4300.52	1.71108	0.736234	0.038797	0.335036
RSc1310	rplI	50S ribosomal protein L9	13230	10677	7194	10367	2473.92	18484	46691	22403	29192.7	12476.2	16092	8173	13876	12713.7	3335.76	1.95449	0.574886	0.00851786	0.348345
RSc1311	dnaB	replicative DNA helicase	3476	2819	2073	2789.33	573.156	2156	3296	1937	2463	595.767	2089	2346	2130	2188.33	112.737	0.254315	-0.0953585	0.443835	0.791658
RSc1312		hypothetical protein	1536	1846	1888	1756.67	156.974	1216	1726	1678	1540	229.939	1678	1287	1784	1583	213.73	0.230826	0.114172	0.577786	0.799122
RSc1313	pit	inorganic phosphate transporter	990	1727	2067	1594.67	449.53	1402	2083	2642	2042.33	507.044	2025	1096	1722	1614.33	386.828	0.787455	0.408556	0.22999	0.554949
RSc1314		lipoprotein transmembrane	2802	1614	1503	1973	587.94	1518	1389	682	1196.33	367.482	795	1060	1131	995.333	144.592	-0.326791	-0.707928	0.349909	0.0530933
RSc1315		putative signal peptide protein	104	85	72	87	13.1403	40	72	42	51.3333	14.6363	43	87	81	70.3333	19.4822	-0.372466	-0.126558	0.387405	0.787402
RSc1316		hypothetical protein	17287	14389	10666	14114	2710	17895	16314	8640	14283	4042.07	9845	24342	20348	18178.3	6113.99	0.394249	0.568812	0.348902	0.180054
RSc1317	bcp	bacterioferritin comigratory oxidoreductase protein	5751	5084	4468	5101	523.92	5566	5130	2528	4408	1341.22	2642	1999	3576	2739	647.451	0.151729	-0.685824	0.674096	0.0550146
RSc1318		hypothetical protein	6568	6419	4868	5951.67	768.679	6853	10369	5217	7479.67	2149.47	4195	2994	5769	4319.33	1136.3	0.724399	-0.23384	0.0747402	0.565281
RSc1319	pmrIb	hypothetical protein	11101	10527	7271	9633	1686.55	16803	23626	12912	17780.3	4428.23	9921	7648	12418	9995.67	1948.06	1.29629	0.301128	0.00427738	0.41404
RSc1320	pmrIa	hypothetical protein	3193	4049	2886	3376	492.11	2539	4368	2799	3235.33	807.919	2496	2699	4576	3257	936.349	0.336767	0.153301	0.309801	0.660111
RSc1321	pmrF	putative polymixin resistance glycosyltransferase transmembrane protein	2797	2789	2011	2532.33	368.653	2998	4335	2395	3242.67	810.677	2032	1846	2999	2292.33	505.425	0.758155	0.0853485	0.030752	0.815972
RSc1322	pmrH	putative aminotransferase protein	6460	3680	2425	4188.33	1686.04	3159	6871	2598	4209.33	1895.97	2449	2561	4270	3093.33	833.284	0.472166	-0.122248	0.450326	0.863187
RSc1323		putative small multidrug resistance transmembrane protein	2201	1202	757	1386.67	603.799	614	1998	660	1090.67	641.856	693	727	1203	874.333	232.817	0.114156	-0.334918	0.89804	0.67227
RSc1324	pmrK	hypothetical protein	1368	1869	1215	1484	279.31	1195	1624	1072	1297	236.614	852	1387	1174	1137.67	219.919	0.227929	-0.159674	0.357925	0.528287
RSc1325		hypothetical protein	504	342	200	348.667	124.197	207	560	169	312	176.047	129	165	250	181.333	50.7302	0.217732	-0.64404	0.757278	0.32088
RSc1326		aminotransferase AlaT	8899	5319	4028	6082	2060.47	10050	13119	6580	9916.33	2671.21	6219	3641	5014	4958	1053.21	1.18974	-0.00858122	0.0108631	0.984585
RSc1327		homoserine dehydrogenase	2885	3358	2381	2874.67	398.926	5403	5820	5272	5498.33	233.655	4452	2215	4497	3721.33	1065.3	1.36665	0.600311	0.0118857	0.205391
RSc1328	thrC	threonine synthase	3807	4189	2851	3615.67	562.742	8486	8603	6611	7900	912.711	5137	2717	6629	4827.67	1611.98	1.54463	0.626237	0.0051253	0.166353
RSc1329		hypothetical protein	655	1090	676	807	200.295	1161	1716	1364	1413.67	229.283	1078	682	1378	1046	285.04	1.24394	0.655262	0.0242661	0.198185
RSc1330	moeA2	putative molybdopterin biosynthesis MOEA protein	1967	2834	2058	2286.33	389.037	2496	3472	2456	2808	469.803	2294	2189	3234	2572.33	469.829	0.712937	0.414333	0.0372627	0.199234
RSc1331	moaD	molybdopterin MPT converting factor subunit 1	538	689	605	610.667	61.7756	605	770	642	672.333	70.6934	787	513	621	640.333	112.692	0.558003	0.342953	0.22301	0.465167
RSc1332	moaE	molybdopterin MPT converting factor subunit 2	754	898	861	837.667	61.0592	1758	1319	1005	1360.67	308.82	1040	913	900	951	63.1559	1.07558	0.42061	0.0158709	0.288969
RSc1333	crcB	hypothetical protein	289	580	497	455.333	122.399	731	487	607	608.333	99.617	593	562	485	546.667	45.4044	0.87682	0.574699	0.151946	0.348892
RSc1334		D--3-hydroxybutyrate oligomer hydrolase	13804	16916	19052	16590.7	2154.8	2752	2188	1470	2136.67	524.632	2320	4757	4084	3720.33	1027.6	-2.54491	-1.97152	0.000265821	0.00113537
RSc1335	clpB	ATP-dependent protease	81757	36479	47464	55233.3	19283.8	94102	43510	13549	50387	33243.2	19991	12871	21448	18103.3	3747.33	0.0952214	-1.33313	0.890771	0.0350401
RSc1336	sbp	sulfate-binding precursor signal peptide protein	575	413	432	473.333	72.3064	543	506	322	457	96.6471	427	395	592	471.333	86.3185	0.353408	0.21401	0.182785	0.423006
RSc1337		NADPH-dependent FMN reductase oxidoreductase protein	162	170	215	182.333	23.3286	87	121	125	111	17.0489	151	184	265	200	47.8957	-0.297753	0.336018	0.332325	0.269431
RSc1338	ssuA1	putative alkanesulfonates binding precursor signal peptide protein	111	163	131	135	21.4165	98	98	87	94.3333	5.18545	96	116	316	176	99.3311	-0.086385	0.453974	0.8646	0.298687
RSc1339	ssuD	alkanesulfonate monooxygenase	68	157	153	126	41.0447	170	126	104	133.333	27.4388	91	112	326	176.333	106.177	0.620895	0.573095	0.322455	0.355687
RSc1340	ssuC	aliphatic sulfonate ABC transporter transmembrane protein	59	143	134	112	37.6563	98	56	101	85	20.5426	102	102	257	153.667	73.0677	0.103076	0.614299	0.889168	0.325967
RSc1341	ssuB	aliphatic sulfonate ABC transporter ATP-binding protein	87	150	138	125	27.313	140	79	85	101.333	27.451	110	156	229	165	48.9966	0.15471	0.58002	0.780413	0.240358
RSc1342	ssuF	putative molybdopterin-binding protein	2275	1291	1117	1561	509.847	1093	821	386	766.667	291.177	414	951	715	693.333	219.764	-0.666879	-0.884257	0.177906	0.0836229
RSc1343		hypothetical protein	4810	3895	4145	4283.33	386.142	1743	1630	884	1419	381.105	1123	2565	2293	1993.67	625.588	-1.22539	-0.926873	0.0103502	0.0351686
RSc1344		hypothetical protein	1457	1508	1624	1529.67	69.8777	660	521	247	476	171.583	429	776	778	661	164.051	-1.32899	-1.03001	0.0106499	0.0312236
RSc1345	cysU	putative sulfate transport ABC transporter protein	71	236	270	192.333	86.9112	210	143	245	199.333	42.3189	226	190	269	228.333	32.2938	0.606585	0.678344	0.466389	0.417552
RSc1346	cysW	putative sulfate transport ABC transporter protein	1374	1619	1919	1637.33	222.873	735	820	1693	1082.67	432.964	1662	2605	1747	2004.67	425.916	-0.191587	0.608559	0.763547	0.296192
RSc1347	cysA	sulfate transport ATP-binding ABC transporter protein	4830	3315	4183	4109.33	620.686	1557	2443	2605	2201.67	460.621	2999	5044	4415	4152.67	855.227	-0.472098	0.242514	0.316916	0.621131
RSc1348	cysB1	transcriptional regulator CysB-like protein	7054	3265	5013	5110.67	1548.39	2561	2558	2766	2628.33	97.3527	2806	5907	4855	4522.67	1287.6	-0.490284	0.106802	0.37993	0.869325
RSc1349	ripV1	Type III effector protein	2059	873	1100	1344	514.005	817	1187	901	968.333	158.378	835	1466	993	1098	268.091	0.035518	0.00888816	0.959503	0.989352
RSc1350		probable transmembrane protein	14	47	48	36.3333	15.7973	9	15	18	14	3.74166	8	32	34	24.6667	11.8134	-0.843264	-0.404892	0.0626077	0.337459
RSc1351	phcK	putative transmembrane sensor histidine kinase transcription regulator protein	901	1195	933	1009.67	131.7	486	571	353	470	89.7144	460	916	681	685.667	186.19	-0.699956	-0.368787	0.0219986	0.185652
RSc1352		two-component response regulator transcription regulator protein	523	630	659	604	58.4865	229	298	165	230.667	54.3098	258	468	396	374	87.1321	-1.00394	-0.498649	0.009266	0.131207
RSc1353	ilvG	acetolactate synthase 2 catalytic subunit	2979	2593	2232	2601.33	305.018	339	268	199	268.667	57.1567	238	482	455	391.667	109.216	-2.87466	-2.5324	3.24552e-05	6.26377e-05
RSc1354	menG	ribonuclease activity regulator protein RraA	1356	956	875	1062.33	210.27	92	109	119	106.667	11.1455	139	188	184	170.333	22.2161	-2.84872	-2.39809	8.34121e-05	0.000207871
RSc1355		hypothetical protein	855	681	643	726.333	92.2942	113	74	72	86.3333	18.8739	105	167	163	145	28.3314	-2.66349	-2.09684	3.73641e-05	0.000132929
RSc1356	ripG6, gala6	Type III effector protein GALA6	852	836	2360	1349.33	714.679	1058	2256	2180	1831.33	547.709	1867	3615	1152	2211.33	1034.57	0.917247	1.27109	0.323174	0.18869
RSc1357	ripG7, gala7	Type III effector protein GALA7	630	468	4650	1916	1934.36	4952	11534	5616	7367.33	2958.72	3959	7950	2605	4838	2268.88	3.04337	2.54888	0.0689306	0.122407
RSc1358	aceA	isocitrate lyase	118870	59313	67984	82055.7	26271.3	24517	16496	13969	18327.3	4496.7	20046	56840	22956	33280.7	16701.3	-1.73871	-1.0346	0.0213583	0.140268
RSc1359		hypothetical protein	2075	1864	1602	1847	193.475	1247	883	485	871.667	311.188	576	1769	1321	1222	492.045	-0.727474	-0.427718	0.15312	0.405229
RSc1360		transcription regulator protein	977	494	355	608.667	266.561	326	702	299	442.333	183.943	419	645	632	565.333	103.609	0.0253762	0.209936	0.970583	0.746185
RSc1361		hypothetical protein	569	79	59	235.667	235.844	184	486	52	240.667	181.654	71	81	79	77	4.32049	0.914486	-0.641129	0.49156	0.626298
RSc1362		putative 2-haloalkanoic acid dehalogenase protein	8275	2701	2383	4453	2705.68	954	3308	454	1572	1244.39	729	3715	1583	2009	1255.7	-1.32963	-0.959608	0.244675	0.398492
RSc1363	aceB	malate synthase	17868	9804	8083	11918.3	4265.31	5584	9186	1635	5468.33	3083.77	2365	13130	6074	7189.67	4465.04	-0.955114	-0.61984	0.261218	0.47917
RSc1364		hypothetical protein	1485	785	502	924	413.169	1298	1599	448	1115	487.386	640	737	696	691	39.7576	0.664944	-0.0441317	0.134299	0.932881
RSc1365		putative multidrug resistance-like efflux transmembrane protein	279	796	521	532	211.208	446	530	542	506	42.7083	592	473	726	597	103.347	0.438731	0.549485	0.480563	0.378413
RSc1366		acyl-CoA-binding protein	3426	2019	1652	2365.67	764.592	3334	2423	1318	2358.33	824.298	1237	2308	1433	1659.33	465.604	0.375234	-0.225921	0.355611	0.593422
RSc1367		putative transmembrane protein	814	1191	1165	1056.67	171.919	882	1017	965	954.667	55.5958	924	806	698	809.333	92.2942	0.280895	-0.0754761	0.579369	0.897327
RSc1368		acyltransferase protein	715	1451	1143	1103	301.799	905	921	1007	944.333	44.7909	890	1268	1052	1070	154.842	0.263261	0.250479	0.568084	0.590534
RSc1369		putative DNA polymerase-related protein, bacteriophage-type	1372	2282	1731	1795	374.252	1624	1797	1678	1699.67	72.2696	1484	2115	2130	1909.67	301.054	0.37521	0.332431	0.234229	0.292081
RSc1370	lplT	putative lysophospholipid transporter	2582	3969	3182	3244.33	567.953	2045	3389	2623	2685.67	550.472	2935	3045	3921	3300.33	441.169	0.142263	0.288246	0.698081	0.408381
RSc1371	alr	alanine racemase	8653	8447	9418	8839.33	417.732	5471	5320	4280	5023.67	529.453	5183	8502	8536	7407	1572.67	-0.405092	-0.0557292	0.168398	0.869376
RSc1372	radA	DNA repair protein RadA	1963	3377	3528	2956	704.858	2776	1926	2108	2270	365.429	2344	3417	3554	3105	541.007	0.0898884	0.316194	0.8646	0.493574
RSc1373	dsbB	disulfide bond formation protein B	1572	2119	2065	1918.67	246.12	2295	1516	1464	1758.33	380.074	1349	1928	1833	1703.33	253.535	0.295012	0.0507387	0.454399	0.913475
RSc1374		hypothetical protein	976	1358	1466	1266.67	210.208	1279	1027	944	1083.33	142.446	984	1339	1137	1153.33	145.388	0.203995	0.117432	0.637131	0.79821
RSc1375		putative racemase transmembrane protein	359	362	242	321	55.8749	384	596	378	452.667	101.382	283	240	385	302.667	60.8075	0.920384	0.156065	0.0239991	0.694815
RSc1376		ABC transporter ATP-binding protein	1328	1416	810	1184.67	267.354	1125	2429	1068	1540.67	628.577	888	694	1270	950.667	239.29	0.769652	-0.0411723	0.11505	0.943377
RSc1377		hypothetical protein	2473	4351	2248	3024	942.816	1111	1880	654	1215	505.886	1068	3523	3593	2728	1174.15	-0.945086	-0.00506959	0.0303004	0.991273
RSc1378		L-asparaginase precursor protein	1393	2507	1195	1698.33	577.499	790	1054	418	754	260.891	832	1997	2312	1713.67	636.558	-0.757545	0.224638	0.0652352	0.583646
RSc1379		ABC transporter ATP-binding protein	3020	4014	1962	2998.67	837.861	1851	2469	569	1629.67	791.303	1331	2892	2701	2308	695.23	-0.594768	-0.129872	0.179027	0.789392
RSc1380		substate-binding periplasmic (PBP) ABC transporter protein	5736	5296	3007	4679.67	1196.32	7846	6560	1372	5259.33	2798.45	2236	5180	4273	3896.33	1231.04	0.390998	0.00538105	0.508486	0.993329
RSc1381		transmembrane ABC transporter protein	1248	1780	1049	1359	308.578	1337	1429	459	1075	437.194	734	1662	1475	1290.33	400.726	-0.00260515	0.123447	0.995048	0.785694
RSc1382		transmembrane ABC transporter protein	763	1406	931	1033.33	272.294	957	953	382	764	270.12	589	1425	1198	1070.67	352.972	-0.0307321	0.229564	0.953534	0.614531
RSc1383		D-aminopeptidase protein	600	672	506	592.667	67.9673	382	804	180	455.333	259.971	328	635	543	502	128.642	-0.155524	-0.0647135	0.745186	0.899743
RSc1384		hypothetical protein	485	625	449	519.667	75.9181	429	682	215	442	190.873	304	634	526	488	137.375	0.0709425	0.0848062	0.857199	0.823714
RSc1385		chitin-binding protein	2251	2762	1986	2333	322.063	1678	2001	1165	1614.67	344.221	1277	2928	3395	2533.33	908.59	-0.13104	0.2636	0.699078	0.413025
RSc1386	hlk1	Type III effector protein	262	246	298	268.667	21.746	567	1792	1095	1151.33	501.688	585	471	368	474.667	88.6278	2.48479	1.12848	0.00450152	0.107312
RSc1387	folE	GTP cyclohydrolase I	6103	5225	6112	5813.33	416.031	4606	3433	2338	3459	926.09	2863	6331	4931	4708.33	1424.53	-0.369222	-0.111317	0.400019	0.820457
RSc1388		N5-glutamine S-adenosyl-L-methionine-dependent methyltransferase	1013	659	457	709.667	229.796	1215	2543	1039	1599	671.365	742	434	807	661	162.692	1.6404	0.190096	0.012166	0.754269
RSc1389		hypothetical protein	614	352	215	393.667	165.534	454	1592	490	845.333	528.178	393	136	430	319.667	130.747	1.6205	0.0401541	0.0820491	0.967531
RSc1390	dapE	succinyl-diaminopimelate desuccinylase	2186	1385	915	1495.33	524.716	3121	5339	2317	3592.33	1277.95	1848	844	1748	1480	451.569	1.76118	0.281575	0.00813792	0.62325
RSc1391		hypothetical protein	1601	556	290	815.667	565.833	822	3163	971	1652	1070.17	811	196	711	572.667	269.454	1.86903	-0.008457	0.108172	0.994185
RSc1392		putative transmembrane protein	2340	1000	519	1286.33	770.498	1760	5526	1750	3012	1777.67	1522	426	1234	1060.67	463.923	1.95105	0.162297	0.0560197	0.881688
RSc1393	dapD	2,3,4,5-tetrahydropyridine-2-carboxylate N- succinyltransferase	5445	3515	2556	3838.67	1201.43	9635	14610	7250	10498.3	3066.1	5773	2178	3894	3948.33	1468.16	1.9538	0.296392	0.00393898	0.590356
RSc1394	dapC	hypothetical protein	2666	2287	1570	2174.33	454.477	2506	5215	2774	3498.33	1218.79	2358	1174	2349	1960.33	556.034	1.13711	0.112765	0.051338	0.859655
RSc1395		hypothetical protein	251	621	598	490	169.259	274	219	264	252.333	23.9212	319	458	339	372	61.3569	-0.428876	-0.0482004	0.50059	0.948514
RSc1396		Epoxide hydrolase Alpha/beta hydrolase	290	612	463	455	131.578	379	273	273	308.333	49.9689	234	443	445	374	98.9983	-0.0484561	-0.0671199	0.931354	0.901167
RSc1397	zipA	ZipA, C-terminal FtsZ-binding region	3010	3068	2075	2717.67	455.05	3855	4090	2087	3344	893.996	1808	2336	3069	2404.33	517.064	0.681586	0.0508217	0.0264348	0.877375
RSc1398	ligA	putative DNA ligase (polydeoxyribonucleotide synthase [NAD+]) protein	1976	3469	2259	2568	647.494	3760	4617	3375	3917.33	519.106	2688	3013	3919	3206.67	520.878	1.05173	0.582312	0.00801203	0.08872
RSc1399	def	peptide deformylase	1078	1213	919	1070	120.158	1250	1555	980	1261.67	234.888	898	1125	1159	1060.67	115.857	0.639864	0.215461	0.017879	0.377905
RSc1400		putative transmembrane protein	508	590	481	526.333	46.3489	445	500	255	400	104.96	318	526	419	421	84.9274	-0.0276361	-0.119249	0.935143	0.694824
RSc1401		Pseudouridine synthase	3749	3928	2513	3396.67	629.105	5078	7726	5766	6190	1121.85	3666	2729	4776	3723.67	836.678	1.30944	0.375306	0.00837331	0.371475
RSc1402	glnD	PII uridylyl-transferase	3800	3112	2194	3035.33	657.884	3818	6175	3047	4346.67	1330.59	2503	2057	3574	2711.33	636.592	0.936125	0.0849797	0.0316076	0.855012
RSc1403	map	methionine aminopeptidase	7226	4150	3776	5050.67	1545.75	6495	11007	5037	7513	2541.32	4125	3518	5455	4366	808.931	1.02855	0.0534954	0.037417	0.922587
RSc1404	rpsB	30S ribosomal protein S2	13435	18525	12043	14667.7	2786.12	34675	55990	49944	46869.7	8969.24	38094	13221	25330	25548.3	10155.5	2.13323	1.08614	0.0115674	0.140239
RSc1405	tsf	elongation factor Ts	9458	8127	5282	7622.33	1741.79	27273	31863	21944	27026.7	4053.16	17416	5987	9473	10958.7	4782.67	2.30382	0.747579	0.0020364	0.181745
RSc1406	pyrH	uridylate kinase	2871	3178	2593	2880.67	238.923	1510	3338	2505	2451	747.254	1996	1971	1883	1950	48.463	0.179872	-0.294502	0.713957	0.528968
RSc1407	frr	ribosome recycling factor	19634	12088	10060	13927.3	4119.28	9585	12793	9238	10538.7	1600.34	7296	7511	8599	7802	570.358	0.0880236	-0.563463	0.844138	0.150352
RSc1408	uppS	undecaprenyl pyrophosphate synthetase protein	17407	17878	14633	16639.3	1431.66	5191	10629	7322	7714	2237.29	6373	7925	10424	8240.67	1668.81	-0.715068	-0.812012	0.0638886	0.0392778
RSc1409	cdsA	phosphatidate cytidylyltransferase transmembrane protein	5747	9039	8684	7823.33	1475.33	3383	3993	3946	3774	277.144	3307	3433	3900	3546.67	255.085	-0.614712	-0.859553	0.116759	0.0387997
RSc1410	dxr	1-deoxy-D-xylulose 5-phosphate reductoisomerase	3369	7025	5541	5311.67	1501.34	2002	3369	2984	2785	575.542	2528	3062	3968	3186	594.38	-0.486429	-0.442701	0.198828	0.244675
RSc1411		hypothetical protein	4809	4736	3215	4253.33	734.817	4612	5703	2940	4418.33	1136.27	2559	3234	3445	3079.33	377.88	0.445728	-0.225923	0.0782397	0.361541
RSc1412		putative outer membrane signal peptide protein	24580	17350	12290	18073.3	5043.37	24108	37218	16399	25908.3	8594.13	13990	14019	18534	15514.3	2135.26	0.940275	0.0550136	0.0310579	0.9086
RSc1413		hypothetical protein	7519	6207	3924	5883.33	1485.39	9440	11459	5483	8794	2482.09	3730	3519	6674	4641	1440.13	0.987728	-0.0880484	0.0282965	0.854672
RSc1414	lpxD	UDP-3-O-[3-hydroxymyristoyl] glucosamine N- acyltransferase	7044	8170	5145	6786.33	1248.32	6165	11548	6941	8218	2375.88	5404	4659	8858	6307	1829.29	0.683329	0.126344	0.116472	0.790861
RSc1415	fabZ	(3R)-hydroxymyristoyl-ACP dehydratase	4233	4185	2271	3563	913.792	3613	8022	5246	5627	1820.02	3734	3002	5469	4068.33	1034.52	1.11386	0.452635	0.0538508	0.411821
RSc1416	lpxA	UDP-N-acetylglucosamine acyltransferase	2707	4499	2827	3344.33	817.941	4686	6790	6437	5971	919.989	4276	3671	5691	4546	846.473	1.28396	0.718944	0.0116162	0.108075
RSc1417	lpxB	lipid-A-disaccharide synthase	1286	2683	1637	1868.67	593.383	2118	4083	3529	3243.33	827.249	2279	1841	2559	2226.33	295.479	1.24448	0.611752	0.0306589	0.253372
RSc1418	rnhB	ribonuclease HII	624	1004	534	720.667	203.688	750	1593	1105	1149.33	345.578	742	575	802	706.333	96.0428	1.11327	0.297007	0.0391773	0.569253
RSc1419		putative tRNA/rRNA methyltransferase protein	396	761	434	530.333	163.842	733	920	807	820	76.8939	585	555	740	626.667	81.0692	1.10076	0.542663	0.0212642	0.212165
RSc1420		hypothetical protein	2262	2322	1256	1946.67	488.989	1962	4752	2005	2906.33	1305.2	2173	1808	2873	2284.67	441.896	0.972848	0.52509	0.0595659	0.287713
RSc1421	ppsA	phosphoenolpyruvate synthase	32834	21398	20861	25031	5521.91	54806	48038	25786	42876.7	12396.8	22681	26168	22354	23734.3	1726.03	1.1533	0.179848	0.00489879	0.603873
RSc1422		hypothetical protein	838	1240	1337	1138.33	216.028	844	532	553	643	142.387	589	1558	910	1019	403.031	-0.353391	0.0346464	0.537704	0.957239
RSc1423		putative transmembrane protein	3372	4029	4304	3901.67	390.996	5245	2403	1606	3084.67	1561.85	2198	5129	3291	3539.33	1209.39	0.00641408	0.0408969	0.993293	0.955891
RSc1424	smpB	SsrA-binding protein	872	947	586	801.667	155.543	816	1542	767	1041.67	354.354	604	376	708	562.667	138.654	0.784544	-0.238068	0.104465	0.632698
RSc1425		hypothetical protein	1002	926	973	967	31.3156	688	931	533	717.333	163.801	494	894	673	687	163.599	-0.056232	-0.299524	0.888273	0.384831
RSc1426		hypothetical protein	515	535	648	566	58.5548	456	560	417	477.667	60.3563	384	526	370	426.667	70.4714	0.159241	-0.152641	0.714223	0.728455
RSc1427		hypothetical protein	4084	2283	1908	2758.33	949.807	2108	4734	1652	2831.33	1358.21	1590	1373	2300	1754.33	395.884	0.474981	-0.373178	0.421615	0.528187
RSc1428		hypothetical protein	495	399	307	400.333	76.7565	341	676	237	418	187.309	242	243	319	268	36.0648	0.417815	-0.330893	0.330898	0.443747
RSc1429	guaB	inositol-5-monophosphate dehydrogenase	8278	4151	3880	5436.33	2012.41	15820	14238	9502	13186.7	2684.31	6688	3694	4633	5005	1250.28	1.77642	0.159165	0.00042867	0.649648
RSc1430		hypothetical protein	2755	1162	1071	1662.67	773.289	1676	2759	1845	2093.33	475.727	1326	820	1108	1084.67	207.231	0.965593	-0.289668	0.0894399	0.609613
RSc1431	guaA	bifunctional GMP synthase/glutamine amidotransferase protein	7127	3168	2977	4424	1912.9	7500	10735	6571	8268.67	1784.72	4993	3048	3854	3965	797.913	1.48827	0.154827	0.009266	0.767602
RSc1432		hypothetical protein	4242	1429	1038	2236.33	1427.18	2675	2327	839	1947	796.251	806	1404	795	1001.67	284.528	0.302831	-0.663299	0.610117	0.25094
RSc1433		hypothetical protein	2708	1920	1324	1984	566.825	2002	1386	881	1423	458.394	925	1741	1091	1252.33	352.122	-0.0767665	-0.392895	0.856183	0.287605
RSc1440	pcaQ	transcriptional regulatory DNA-binding transcription regulator protein	617	658	411	562	108.077	404	531	256	397	112.377	268	552	527	449	128.393	-0.118982	-0.123404	0.717939	0.70819
RSc1441	pcaH	protocatechuate 3,4-dioxygenase subunit beta oxidoreductase protein	1939	2188	1429	1852	315.908	1195	1556	788	1179.67	313.722	904	2460	2476	1946.67	737.306	-0.267397	0.219343	0.478713	0.567366
RSc1442	pcaG	protocatechuate 3,4-dioxygenase alpha chain oxidoreductase protein	1398	1730	1201	1443	218.295	855	834	599	762.667	116.047	721	2546	1983	1750	763.052	-0.487608	0.392719	0.250883	0.359236
RSc1443		putative ligase protein	782	1462	1511	1251.67	332.706	559	542	560	553.667	8.25967	563	987	831	793.667	175.099	-0.69003	-0.390593	0.112529	0.365554
RSc1444		hypothetical protein	1676	1965	2077	1906	168.94	1151	1510	1082	1247.67	187.624	1137	1054	1895	1362	378.408	-0.19891	-0.289883	0.510011	0.329088
RSc1445		hypothetical protein	215	447	415	359	102.658	248	287	321	285.333	29.8254	320	332	401	351	35.6931	0.137197	0.28994	0.795563	0.558193
RSc1446	hipA	putative HIPA transcription regulator protein	1161	1508	1138	1269	169.259	953	1799	1062	1271.33	375.761	1080	1099	1568	1249	225.7	0.390541	0.215174	0.245977	0.532753
RSc1447		putative transcription regulator protein	426	680	597	567.667	105.749	432	464	449	448.333	13.0724	376	634	691	567	137.047	0.110717	0.203212	0.720876	0.490544
RSc1448		hypothetical protein	3175	1037	692	1634.67	1098.25	1436	2459	500	1465	800.021	603	991	1329	974.333	296.622	0.361528	-0.174496	0.699347	0.864385
RSc1449		hypothetical protein	1247	1272	821	1113.33	206.963	455	1361	653	823	388.916	574	870	1307	917	301.086	-0.0950753	-0.101034	0.871565	0.862799
RSc1450		putative 6-pyruvoyl tetrahydrobiopterin synthase protein	2059	1347	843	1416.33	498.845	1658	2800	1199	1885.67	673.139	996	1156	1717	1289.67	309.15	0.858203	0.163389	0.0897978	0.7618
RSc1451		putative hydrolase protein	904	1197	716	939	197.921	774	1547	1106	1142.33	316.62	968	927	1456	1117	240.293	0.702624	0.500777	0.105115	0.240407
RSc1452	ldcA	L,D-carboxypeptidase A	581	1215	614	803.333	291.404	563	1197	915	891.667	259.355	860	974	1168	1000.67	127.146	0.607992	0.65243	0.181729	0.153075
RSc1453		ABC transporter ATP-binding protein	4250	1479	1112	2280.33	1400.8	4103	9541	2933	5525.67	2879.17	1933	1010	1901	1614.67	427.763	1.9444	-0.0585108	0.0252866	0.948514
RSc1454		putative signal peptide protein	1322	951	946	1073	176.081	622	279	183	361.333	188.44	203	356	218	259	68.8622	-1.2839	-1.80416	0.020882	0.00424186
RSc1455		hypothetical protein	1864	2324	1635	1941	286.504	1703	1927	758	1462.67	506.597	850	2285	2310	1815	682.434	-0.0507529	0.0491184	0.919613	0.922
RSc1456	betB	putative betaine aldehyde dehydrogenase (BADH) oxidoreductase protein	4648	4508	4346	4500.67	123.4	5057	3167	2155	3459.67	1202.68	2682	4314	3357	3451	669.569	-0.0261927	-0.170175	0.954544	0.678751
RSc1457		hypothetical protein	448	691	498	545.667	104.774	990	612	456	686	224.196	395	661	595	550.333	113.094	0.744856	0.221249	0.0915589	0.620161
RSc1458		hypothetical protein	1968	1737	1467	1724	204.739	1250	1008	537	931.667	296.043	716	1427	1361	1168	320.746	-0.527873	-0.360858	0.154163	0.329859
RSc1459		hypothetical protein	3288	3116	2479	2961	347.984	2577	2478	1248	2101	604.515	1439	3082	2885	2468.67	732.513	-0.129167	-0.076335	0.73122	0.850558
RSc1460		methyl-accepting chemotaxis transducer transmembrane protein	687	905	636	742.667	116.66	720	3119	2395	2078	1004.71	3721	8773	2876	5123.33	2603.66	1.83586	2.96461	0.0269346	0.00294073
RSc1461		putative transporter transmembrane protein	274	412	276	320.667	64.5876	210	350	212	257.333	65.5303	238	282	364	294.667	52.2132	0.0864605	0.122117	0.799888	0.710857
RSc1462		putative fatty acyl CoA reductase	943	1002	684	876.333	138.117	654	785	495	644.667	118.576	444	1191	1006	880.333	317.644	-0.0352682	0.162471	0.933192	0.662893
RSc1463		hypothetical protein	1069	830	666	855	165.471	619	588	320	509	134.241	374	918	639	643.667	222.112	-0.369641	-0.206789	0.361541	0.625042
RSc1464	coxG	Carbon monoxide dehydrogenase subunit G	509	462	401	457.333	44.2141	234	251	169	218	35.3365	154	456	351	320.333	125.183	-0.671135	-0.367858	0.112577	0.383815
RSc1465	coxE	carbon monoxide dehydrogenase subunit E	290	285	288	287.667	2.0548	48	85	54	62.3333	16.2138	42	111	81	78	28.2489	-1.83687	-1.74276	0.00123561	0.00166181
RSc1466		ATPase associated with various cellular activities, AAA-5	726	698	600	674.667	54.0206	62	113	40	71.6667	30.576	89	179	139	135.667	36.8179	-2.92149	-2.14324	5.53771e-05	0.000296775
RSc1467		oxidoreductase protein	1553	1647	1439	1546.33	85.0464	169	267	94	176.667	70.8347	218	491	347	352	111.508	-2.8231	-1.98321	6.47804e-05	0.000467373
RSc1468		oxidoreductase protein	6794	4963	4425	5394	1014.02	629	994	388	670.333	249.119	769	1730	1274	1257.67	392.497	-2.67419	-1.92041	0.000207816	0.00141064
RSc1469		putative dehydrogenase oxidoreductase protein	3302	1405	1201	1969.33	946.011	316	478	176	323.333	123.4	201	651	342	398	187.931	-2.18945	-2.02727	0.0104869	0.0153776
RSc1471	creA	putative CREA signal peptide protein	1709	1100	749	1186	396.608	1481	1340	593	1138	389.649	752	941	1696	1129.67	407.824	0.33862	0.220199	0.495437	0.67227
RSc1472		transcription regulator protein	2332	2269	1518	2039.67	369.77	1558	1629	946	1377.67	306.608	943	2127	2491	1853.67	660.863	-0.166128	0.0422859	0.684231	0.928316
RSc1473		putative multidrug resistance-like transmembrane protein	1864	1072	1376	1437.33	326.228	396	473	371	413.333	43.4076	407	752	469	542.667	150.17	-1.36339	-1.15438	0.0158709	0.033233
RSc1474		probable Type III effecor chaperone	596	322	2441	1119.67	940.996	3448	5452	3329	4076.33	973.956	2618	5005	1322	2981.67	1525.41	2.68699	2.32215	0.0718309	0.121672
RSc1475	ripM	Type III effector protein	821	816	6382	2673	2622.66	8216	12644	8394	9751.33	2046.71	6711	11010	2878	6866.33	3321.69	2.95885	2.62997	0.068219	0.107733
RSc1476		hypothetical protein	2112	2228	2195	2178.33	48.8012	1413	1021	450	961.333	395.401	644	1487	1134	1088.33	345.665	-0.851217	-0.833364	0.101944	0.106182
RSc1477	bioA	adenosylmethionine--8-amino-7-oxononanoatetransaminase	1683	1929	1117	1576.33	339.97	549	1442	986	992.333	364.593	1256	768	2536	1520	745.532	-0.265355	0.135165	0.713651	0.863187
RSc1478	bioF	8-amino-7-oxononanoate synthase	1247	1934	1183	1454.67	339.945	531	1174	988	897.667	270.163	1258	789	2177	1408	576.49	-0.290198	0.186162	0.639181	0.77714
RSc1479	bioD	dithiobiotin synthetase	359	572	291	407.333	119.701	136	385	239	253.333	102.158	364	176	485	341.667	127.133	-0.27378	0.06993	0.716543	0.934256
RSc1480		lipoprotein transmembrane	825	1362	1112	1099.67	219.403	663	652	553	622.667	49.466	712	1270	1335	1105.67	279.626	-0.364997	0.206735	0.238081	0.510647
RSc1481		hypothetical protein	4000	5081	4141	4407.33	479.82	1216	1083	656	985	238.89	765	3433	1964	2054	1091.06	-1.74872	-1.02855	0.00669414	0.0634204
RSc1482		hypothetical protein	433	571	296	433.333	112.269	553	816	666	678.333	107.723	542	335	579	485.333	107.37	1.11618	0.451861	0.0413666	0.385051
RSc1483		hypothetical protein	634	723	360	572.333	154.476	699	1075	859	877.667	154.068	687	437	713	612.333	124.433	1.10789	0.387884	0.0447952	0.462811
RSc1494		putative integrase-like protein	14	144	42	66.6667	55.8649	4	4	31	13	12.7279	41	45	82	56	18.4572	-1.5674	0.488278	0.295497	0.74098
RSc1495		hypothetical protein	9667	8880	9724	9423.67	385.134	981	603	548	710.667	192.469	1185	2382	1886	1817.67	491.056	-3.33458	-2.16687	4.98824e-05	0.000539153
RSc1496		hypothetical protein	2995	2406	2683	2694.67	240.6	162	187	88	145.667	42.0344	313	448	475	412	70.8661	-3.84009	-2.50454	8.92183e-06	6.55853e-05
RSc1497		Methyltransferase FkbM	838	567	721	708.667	110.978	100	89	42	77	25.1529	122	185	128	145	28.3901	-2.85249	-2.05615	0.000195516	0.00124606
RSc1498		putative bacteriophage protein	298	456	517	423.667	92.2834	50	39	34	41	6.68331	86	203	92	127	53.7959	-2.91169	-1.51265	0.000996884	0.0227343
RSc1499		hypothetical conserved protein	272	365	421	352.667	61.451	47	39	32	39.3333	6.12826	55	134	89	92.6667	32.3557	-2.71926	-1.73296	0.00035539	0.00392678
RSc1500		Aldo/keto reductase	129	213	211	184.333	39.1351	49	30	28	35.6667	9.46338	36	100	62	66	26.2805	-1.88899	-1.29938	0.00773464	0.0354024
RSc1501	mel	Tyrosinase	78668	67733	66836	71079	5378.71	2487	2341	1233	2020.33	559.91	2747	8344	5905	5665.33	2291.24	-4.77683	-3.50306	2.58341e-05	0.000110796
RSc1502		hypothetical protein	35550	38720	38789	37686.3	1510.88	1500	1371	634	1168.33	381.483	1466	4826	3343	3211.67	1374.85	-4.65101	-3.43663	4.13244e-05	0.00018301
RSc1503		hypothetical protein	11104	13379	15255	13246	1697.25	397	405	258	353.333	67.4899	552	1721	933	1068.67	486.788	-4.82241	-3.49351	2.6288e-05	0.000120222
RSc1504		hypothetical protein	38575	18365	28940	28626.7	8253.67	10907	13126	9048	11027	1667	10134	23719	13896	15916.3	5727.09	-0.951418	-0.596121	0.134895	0.354089
RSc1505		alcohol dehydrogenase-like oxidoreductase protein	3000	3612	5430	4014	1031.97	515	633	1199	782.333	298.54	1510	3543	2224	2425.67	842.13	-1.95301	-0.423604	0.00548147	0.463272
RSc1506		hypothetical protein	3061	4110	5588	4253	1036.59	445	628	1294	789	364.821	1594	4106	2403	2701	1046.94	-2.04857	-0.365675	0.00638906	0.559236
RSc1507		hypothetical protein	3553	1633	1417	2201	960.067	295	303	139	245.667	75.4954	159	344	227	243.333	76.4039	-2.7283	-2.84983	0.000647772	0.000527957
RSc1511		hypothetical protein	2884	3039	3888	3270.33	441.316	1234	1183	917	1111.33	138.983	1272	4493	2426	2730.33	1332.46	-1.13898	-0.124077	0.047644	0.843436
RSc1512		hypothetical protein	10121	9848	9638	9869	197.742	5987	5190	5607	5594.67	325.491	4889	11047	7907	7947.67	2514.16	-0.387839	-0.121605	0.334495	0.785211
RSc1513	rnhA	ribonuclease H	918	907	615	813.333	140.315	1158	1223	755	1045.33	207.005	833	1038	1051	974	99.8432	0.771527	0.501958	0.00649253	0.0440355
RSc1514		hypothetical protein	2905	1866	1285	2018.67	670.115	1962	3344	1108	2138	921.288	1246	1665	1866	1592.33	258.277	0.46737	-0.0505139	0.307148	0.926742
RSc1515	gloB	putative hydroxyacylglutathione hydrolase protein	2405	3117	2505	2675.67	314.729	1015	1332	862	1069.67	195.732	914	2031	1864	1603	491.944	-0.918535	-0.580225	0.00390282	0.0341765
RSc1518	prpE	propionyl-CoA synthetase	1780	2251	1615	1882	269.477	698	1103	645	815.333	204.559	655	1359	969	994.333	287.965	-0.81681	-0.737053	0.00938285	0.0151479
RSc1519	carA	carbamoyl phosphate synthase small subunit	4749	2887	2147	3261	1094.69	2905	7435	2820	4386.67	2155.78	2121	2524	3098	2581	400.89	0.847387	-0.062541	0.14155	0.926742
RSc1520		leucine export protein LeuE	1266	1611	1153	1343.33	194.81	826	1872	1354	1350.67	427.034	938	1274	1640	1284	286.678	0.394283	0.140591	0.28299	0.719331
RSc1521	carB	carbamoyl phosphate synthase large subunit	15326	12882	10100	12769.3	2134.99	23337	31916	17990	24414.3	5736.08	13321	12758	15172	13750.3	1031.21	1.34839	0.352705	0.00153728	0.262856
RSc1522	greA	transcription elongation factor GreA	2240	1973	1602	1938.33	261.613	1302	2516	1975	1931	496.589	1522	1260	1825	1535.67	230.863	0.437331	-0.100004	0.322455	0.841809
RSc1523		hypothetical protein	1094	1443	1311	1282.67	143.88	1020	1387	1611	1339.33	243.618	1141	820	1049	1003.33	134.967	0.49083	-0.0678443	0.310866	0.906799
RSc1524	yhbY	putative RNA-binding protein	2060	2001	1177	1746	403.064	1219	2510	1061	1596.67	649.037	1146	1609	2084	1613	382.947	0.243967	0.124833	0.556029	0.779086
RSc1525	rrmJ	ribosomal RNA large subunit methyltransferase J	2432	3770	3060	3087.33	546.578	2551	1636	1410	1865.67	493.309	1569	2666	2547	2260.67	491.489	-0.291028	-0.24626	0.495061	0.563256
RSc1526	hflB	ATP-dependent zinc metallopeptidase	28088	25734	22861	25561	2137.42	39270	28041	17677	28329.3	8817.66	18427	27954	21597	22659.3	3961.26	0.506211	0.0464248	0.157545	0.913543
RSc1527	folP	7,8-dihydropteroate synthase protein	1023	1512	1187	1240.67	203.208	574	981	587	714	188.872	575	628	779	660.667	86.4266	-0.403024	-0.656132	0.205391	0.050366
RSc1528	mrsA	putative phosphoglucosamine mutase (MRSA protein)	5547	7658	7715	6973.33	1008.84	4255	4045	3314	3871.33	403.312	2900	3007	3526	3144.33	273.391	-0.430173	-0.903469	0.223064	0.0209131
RSc1529	pstS1	phosphate ABC transporter phosphate-binding protein	6156	5624	3714	5164.67	1048.52	5275	11936	9575	8928.67	2757.48	10123	3280	13885	9096	4389.95	1.25663	0.999155	0.111882	0.202257
RSc1530	pstC	phosphate transporter permease subunit	606	1619	1193	1139.33	415.293	627	1172	2103	1300.67	609.404	2097	819	3113	2009.67	938.555	0.577099	1.17477	0.517908	0.195546
RSc1531	pstA	phosphate transporter permease subunit	336	1069	780	728.333	301.468	362	710	1288	786.667	381.905	1317	525	2013	1285	607.895	0.512633	1.2366	0.587955	0.195932
RSc1532	pstB	phosphate ABC transporter ATP-binding protein	749	1223	844	938.667	204.761	632	1452	1453	1179	386.788	1407	819	1773	1333	392.968	0.73906	0.798116	0.239125	0.208332
RSc1533	phoU	phosphate transporter PhoU	1136	1748	1246	1376.67	266.385	987	1301	1516	1268	217.22	1375	1344	2142	1620.33	369.091	0.317161	0.467259	0.438714	0.247895
RSc1534	phoB	phosphate regulon two-component response regulator transcription regulator protein	1479	1924	1488	1630.33	207.686	1660	1869	1591	1706.67	118.193	1551	1608	2247	1802	315.522	0.49051	0.36772	0.0891918	0.193919
RSc1535	phoR	phosphate regulon two-component sensor kinase transcription regulator protein	1109	2332	1465	1635.33	513.61	1781	1681	1468	1643.33	130.528	1407	2803	2428	2212.67	589.904	0.518186	0.665022	0.169008	0.0823216
RSc1536	ppk	polyphosphate kinase	8832	8620	8415	8622.33	170.248	8624	8169	4734	7175.67	1736.48	5393	11970	10852	9405	2873.39	0.11446	0.291332	0.779086	0.437525
RSc1537	ppx	exopolyphosphatase protein	3385	3985	2776	3382	493.577	3033	4681	2678	3464	872.668	2729	3194	3403	3108.67	281.698	0.432154	0.120439	0.112435	0.67227
RSc1538		hypothetical protein	214	81	61	118.667	67.9035	101	164	49	104.667	47.0201	58	54	91	67.6667	16.5798	0.357035	-0.378086	0.624157	0.603484
RSc1539		hydrolase protein	514	67	31	204	219.695	367	344	33	248	152.318	31	59	70	53.3333	16.4181	1.15735	-0.459354	0.382015	0.76085
RSc1540		putative acyltransferase	372	559	355	428.667	92.4205	365	261	177	267.667	76.8953	185	533	419	379	144.859	-0.234987	-0.0173465	0.621417	0.973008
RSc1541		hypothetical protein	356	523	452	443.667	68.4316	353	433	248	344.667	75.7555	225	269	392	295.333	70.6745	0.0404539	-0.3786	0.91507	0.232064
RSc1542		putative Sulfide:quinone oxidoreductase	1496	739	520	918.333	418.142	771	1444	286	833.667	474.824	338	437	650	475	130.177	0.226711	-0.578414	0.771001	0.417686
RSc1543		transcription regulator protein	495	154	86	245	178.943	233	443	36	237.333	166.185	44	130	133	102.333	41.2661	0.311867	-0.576994	0.809349	0.636354
RSc1544		Beta-lactamase hydrolase-like protein	692	1356	891	979.667	278.233	645	525	245	471.667	167.597	372	1130	1000	834	330.966	-0.598368	-0.0833096	0.26358	0.891589
RSc1545		hypothetical protein	584	466	373	474.333	86.3417	247	237	149	211	44.0303	166	539	324	343	152.868	-0.771505	-0.300536	0.116472	0.549523
RSc1546		Peroxidase / Pyruvate formate lyase - related protein	21763	18507	16692	18987.3	2097.9	914	885	627	808.667	129.002	926	1805	1824	1518.33	418.915	-4.14966	-3.45562	5.25434e-06	1.09959e-05
RSc1547		hypothetical protein	9100	3192	2854	5048.67	2868.05	243	289	136	222.667	64.0954	190	305	329	274.667	60.6648	-3.94401	-3.76643	0.000216781	0.000281663
RSc1548		putative transposase-related protein	48	159	110	105.667	45.419	125	52	108	95	31.1876	130	187	115	144	31.0161	0.448836	0.799248	0.630449	0.366308
RSc1555		hypothetical protein	2560	2759	5892	3737	1525.98	2465	1954	3671	2696.67	719.849	4221	4553	3136	3970	605.102	-0.00416296	0.585038	0.995061	0.395867
RSc1556		oxidoreductase protein	1167	1552	1407	1375.33	158.763	776	1278	700	918	256.442	742	976	1349	1022.33	249.963	-0.198972	-0.229577	0.491548	0.421456
RSc1557		hypothetical protein	689	742	634	688.333	44.0933	199	688	359	415.333	203.569	376	426	725	509	154.093	-0.399925	-0.252864	0.439099	0.630939
RSc1558	wrbA	TRP repressor binding protein	661	845	649	718.333	89.7007	558	686	434	559.333	102.883	452	594	714	586.667	107.087	0.0422613	-0.0787113	0.880392	0.766069
RSc1559	rbn	putative ribonuclease BN transmembrane protein	1326	2829	2035	2063.33	613.924	1745	2066	1854	1888.33	133.277	1813	2603	2746	2387.33	410.29	0.355244	0.486006	0.336127	0.188662
RSc1560		putative transmembrane protein	963	2326	1906	1731.67	569.934	944	683	721	782.667	115.13	732	2736	1942	1803.33	823.984	-0.545362	0.202922	0.341133	0.738042
RSc1561		hydrolase protein	943	2980	2237	2053.33	841.682	716	575	873	721.333	121.716	950	3236	2625	2270.33	966.364	-0.847556	0.345608	0.141984	0.549148
RSc1562	metY	O-acetylhomoserine O-acetylserine sulphydrylase	2597	3494	2168	2753	552.462	898	1688	1005	1197	349.927	1328	3461	3631	2806.67	1047.88	-0.817624	0.156642	0.0238229	0.651313
RSc1563		hypothetical protein	33841	31008	24645	29831.3	3845.34	27577	16787	10131	18165	7188.64	11657	35193	22286	23045.3	9623.52	-0.361245	-0.192212	0.508776	0.740414
RSc1564		hypothetical protein	4574	5038	5003	4871.67	210.967	4445	4356	2877	3892.67	719.103	3231	5025	5184	4480	885.559	0.0727046	0.0757883	0.818632	0.810438
RSc1565		putative FKBP-type peptidyl-prolyl cis-trans isomerase signal peptide protein	1551	1016	918	1161.67	278.192	2865	2227	661	1917.67	925.984	674	1099	986	919.667	179.734	0.989233	-0.0788495	0.0561463	0.890771
RSc1566	aroC	chorismate synthase	3431	2878	2371	2893.33	432.879	3647	5184	1972	3601	1311.7	1884	2885	3074	2614.33	522.156	0.657823	0.0658557	0.0655582	0.868565
RSc1567	etf	electron transfer flavoprotein-ubiquinone oxidoreductase	10708	9199	6921	8942.67	1556.63	6648	11972	7992	8870.67	2260.57	7681	12391	10202	10091.3	1924.44	0.411679	0.391515	0.297138	0.320538
RSc1568		short chain dehydrogenase	2988	3376	2165	2843	504.909	1785	2491	1445	1907	435.654	1709	3559	3358	2875.33	828.794	-0.17409	0.201592	0.550627	0.488019
RSc1569		putative transcription regulator protein	1050	908	781	913	109.876	525	819	499	614.333	145.11	555	750	750	685	91.9239	-0.168461	-0.195214	0.595307	0.531825
RSc1570	lpsI	fesuccinyl-CoA:3-ketoacid-coenzyme A transferase subunit A protein	12685	9233	7674	9864	2093.82	7104	6358	3823	5761.67	1404.27	4614	9701	10850	8388.33	2709.77	-0.379667	-0.0204544	0.36307	0.96559
RSc1571	lpsJ	succinyl-CoA:3-ketoacid-coenzyme A transferase subunit B protein	12557	8481	8014	9684	2040.44	9824	6140	3600	6521.33	2555.2	4627	10665	8137	7809.67	2475.85	-0.225352	-0.069392	0.653792	0.902809
RSc1572		3-hydroxybutyrate dehydrogenase	7555	7046	6070	6890.33	616.16	7211	4414	2780	4801.67	1829.6	3403	8616	7123	6380.67	2191.98	-0.161792	0.0756941	0.755063	0.891495
RSc1573		hypothetical protein	3017	3323	2524	2954.67	329.155	2945	2644	2067	2552	364.297	2284	2898	2755	2645.67	262.316	0.203728	0.0704919	0.425523	0.801925
RSc1575		hypothetical protein	2111	1848	1184	1714.33	390.07	1419	1612	1114	1381.67	205.014	1260	1428	1824	1504	236.44	0.13274	0.0618404	0.676179	0.85911
RSc1576	relA	GTP pyrophosphokinase	3223	3959	2642	3274.67	538.903	2754	3548	2350	2884	497.645	2357	2989	3376	2907.33	419.994	0.233874	0.0601888	0.346495	0.829488
RSc1577	thrS	threonyl-tRNA synthetase	12973	14975	12561	13503	1054.36	7566	15735	14550	12617	3604.21	12109	11014	14309	12477.3	1370.16	0.315781	0.139943	0.509559	0.786785
RSc1578	infC	translation initiation factor protein	11165	13145	10988	11766	977.774	10086	16771	15395	14084	2882.28	11561	11336	11226	11374.3	139.423	0.687346	0.220704	0.114141	0.622463
RSc1579	rpmI	50S ribosomal protein L35	16925	15534	7218	13225.7	4285.85	27314	52296	44355	41321.7	10422	22853	13863	18682	18466	3673.33	2.22059	0.793763	0.00648915	0.223372
RSc1580	rplT	50S ribosomal protein L20	13861	12538	5939	10779.3	3464.99	32768	42900	31873	35847	5000.59	16796	10824	12829	13483	2481.53	2.27813	0.634158	0.00113696	0.198685
RSc1581	pheS	phenylalanyl-tRNA synthetase subunit alpha	2388	1778	1032	1732.67	554.512	3279	5185	2307	3590.33	1195.38	1983	832	2094	1636.33	570.552	1.52108	0.211794	0.0190545	0.733446
RSc1582	pheT	phenylalanyl-tRNA synthetase subunit beta	7473	7614	5455	6847.33	986.21	10208	12264	7611	10027.7	1903.85	6618	5688	8562	6956	1197.4	0.959876	0.258848	0.00804265	0.400662
RSc1583	ihfA	integration host factor subunit alpha	4671	8145	5272	6029.33	1515.99	3210	4681	3594	3828.33	622.974	3507	7149	6561	5739	1596.41	-0.206859	0.130574	0.440266	0.636363
RSc1584		putative transcription regulator protein	3948	4014	2745	3569	583.279	2577	3968	2086	2877	797.07	2036	3524	3538	3032.67	704.773	0.0757896	-0.0315531	0.813517	0.927142
RSc1585		hypothetical protein	1713	1043	831	1195.67	375.909	1295	1608	502	1135	465.481	580	1188	1167	978.333	281.795	0.264479	-0.0258048	0.622622	0.965561
RSc1586		lipoprotein	2811	3101	2957	2956.33	118.393	747	874	592	737.667	115.315	747	2272	1393	1470.67	624.996	-1.60621	-0.87979	0.00230933	0.0405221
RSc1587	dinP	DNA polymerase IV	407	1069	659	711.667	272.814	236	282	324	280.667	35.9382	355	625	526	502	111.526	-0.797301	-0.197142	0.0910753	0.685259
RSc1588		amino-acid transporter transmembrane protein	3372	5874	6443	5229.67	1333.95	3451	3072	2984	3169	202.615	2532	2046	2051	2209.67	227.933	-0.285122	-0.915749	0.631346	0.118429
RSc1589		hypothetical protein	645	710	678	677.667	26.5372	366	337	202	301.667	71.4625	229	762	559	516.667	219.646	-0.774033	-0.27274	0.0988118	0.564888
RSc1590		hypothetical protein	32846	32722	25847	30471.7	3270.52	29782	12892	11616	18096.7	8279.18	15444	35789	20696	23976.3	8623.62	-0.38623	-0.141425	0.49156	0.819259
RSc1591	hpaI1	putative 2,4-dihydroxyhept-2-ene-1,7-dioic acid aldolase oxidoreductase protein	2735	2099	2425	2419.67	259.673	3545	1665	1488	2232.67	930.769	1642	2146	1601	1796.33	247.818	0.217063	-0.17925	0.628858	0.696053
RSc1592		transcription regulator protein	368	366	268	334	46.6762	301	810	404	505	219.729	373	325	469	389	59.8665	0.976991	0.469425	0.0557791	0.333834
RSc1593	xthA	exodeoxyribonuclease III protein	1081	716	501	766	239.409	700	1666	697	1021	456.086	681	605	751	679	59.621	0.860928	0.114734	0.10638	0.846933
RSc1594	codA	cytosine deaminase	1487	2225	2230	1980.67	349.081	1577	1093	962	1210.67	264.5	1197	2616	1891	1901.33	579.35	-0.259482	0.139128	0.593218	0.787569
RSc1595	prlC	oligopeptidase A	14175	7178	8568	9973.67	3024.5	37823	19789	6411	21341	12870.8	6187	6434	9534	7385	1522.91	1.35337	-0.145905	0.0324143	0.82085
RSc1596	folD	bifunctional: methylenetetrahydrofolate dehydrogenase/methenyltetrahydrofolate cyclohydrolase	2955	1830	1170	1985	736.919	2332	3956	1402	2563.33	1055.42	1306	1372	2131	1603	374.323	0.798553	0.011236	0.125656	0.984585
RSc1597		response regulator transcription regulator protein	3654	4208	2912	3591.33	530.942	4268	4239	3253	3920	471.789	2772	3736	3852	3453.33	484.097	0.55247	0.169873	0.0368065	0.502501
RSc1598		two-component transmembrane sensor histidine kinase transcription regulator protein	2732	6200	3425	4119	1498.44	2176	2533	2079	2262.67	195.213	2046	6167	5504	4572.33	1806.78	-0.329357	0.315734	0.370131	0.388119
RSc1599		hypothetical protein	39	46	29	38	6.97615	12	39	9	20	13.4907	16	44	36	32	11.7757	-0.689647	-0.0993116	0.191492	0.866339
RSc1600	aceE	pyruvate dehydrogenase subunit E1	24536	12607	17917	18353.3	4879.76	39959	33614	20329	31300.7	8179.15	20858	17046	22780	20228	2382.91	1.19649	0.401262	0.00660311	0.270196
RSc1601	aceF	dihydrolipoamide acetyltransferase	9150	8327	8439	8638.67	364.447	13919	12221	8167	11435.7	2413.01	8500	8554	11094	9382.67	1210.3	0.791048	0.334165	0.0120088	0.223725
RSc1602		hypothetical protein	3017	3642	3458	3372.33	262.247	4429	4064	3142	3878.33	541.57	3306	3134	4234	3558	483.134	0.605271	0.299216	0.0546895	0.322455
RSc1603	lpdA	dihydrolipoamide dehydrogenase	7707	7459	6096	7087.33	708.252	13549	10100	6744	10131	2778.22	6995	6218	7345	6852.67	470.975	0.883877	0.181122	0.00847755	0.534173
RSc1604		hypothetical protein	3079	3774	4545	3799.33	598.76	1801	1579	1003	1461	336.297	1583	3772	2700	2685	893.718	-0.963738	-0.321233	0.0514978	0.502144
RSc1605	phaP1	hypothetical protein	75361	27201	20473	41011.7	24443.5	36470	28965	15597	27010.7	8632.69	14648	7074	18298	13340	4674.59	-0.0138167	-1.21021	0.981919	0.0407343
RSc1606		hypothetical protein	653	758	482	631	113.745	681	832	455	656	154.921	552	870	948	790	171.278	0.454142	0.54201	0.0817957	0.0437842
RSc1607		hypothetical protein	513	822	462	599	159.053	419	681	533	544.333	107.261	613	571	857	680.333	126.093	0.306355	0.46181	0.466463	0.266377
RSc1608		oxidoreductase protein	352	648	426	475.333	125.776	392	415	375	394	16.3911	401	491	555	482.333	63.1682	0.196129	0.285211	0.606835	0.441162
RSc1609		putative D-alanyl-D-alanine-endopeptidase (penicillin-binding protein)	11128	8924	6516	8856	1883.45	5980	9267	3366	6204.33	2414.29	3722	6298	7290	5770	1503.72	-0.165607	-0.397021	0.706073	0.335457
RSc1610		transcription regulator protein	1685	876	801	1120.67	400.217	1737	2733	946	1805.33	731.138	945	1342	1224	1170.33	166.458	1.08249	0.344037	0.0387172	0.488351
RSc1611		hypothetical protein	1147	1458	917	1174	221.686	293	933	727	651	266.748	659	1404	1078	1047	304.934	-0.478243	0.010455	0.359566	0.985709
RSc1612		putative iron-sulfur binding protein	2724	2572	2043	2446.33	291.872	444	1645	1345	1144.67	510.36	1508	2706	1990	2068	492.182	-0.721507	-0.0481522	0.262822	0.948579
RSc1613		hypothetical protein	395	513	375	427.667	60.8897	48	262	240	183.333	96.1157	260	533	411	401.333	111.661	-0.914396	0.0896534	0.200995	0.913767
RSc1614		hypothetical protein	2456	2404	2659	2506.33	110.019	1774	987	863	1208	403.411	1236	3078	1821	2045	768.493	-0.665659	-0.0999799	0.213682	0.872085
RSc1616	ate	arginyl-tRNA-protein transferase	7372	7302	5312	6662	955.022	2656	4189	1809	2884.67	984.993	1853	4669	4383	3635	1265.46	-0.8607	-0.722669	0.0333161	0.0649194
RSc1617	aat	leucyl/phenylalanyl-tRNA--protein transferase	4595	4292	2917	3934.67	730.154	2531	3038	1347	2305.33	708.55	1309	2582	2523	2138	586.686	-0.405362	-0.670561	0.22122	0.0537146
RSc1618		hypothetical protein	4258	2186	1607	2683.67	1138.04	4915	6123	1201	4079.67	2094.41	843	1894	1538	1425	436.445	0.884743	-0.580427	0.173611	0.373329
RSc1619	pyrD	dihydroorotate dehydrogenase 2	797	938	648	794.333	118.407	662	894	536	697.333	148.273	515	518	699	577.333	86.04	0.21626	-0.221328	0.451467	0.441162
RSc1620		hypothetical protein	2202	1203	1553	1652.67	413.884	1825	1831	855	1503.67	458.683	960	1770	1495	1408.33	336.312	0.237383	0.00960945	0.635082	0.985709
RSc1621	kup2	potassium uptake transmembrane protein	1718	1901	1306	1641.67	248.832	2735	3834	4226	3598.33	631.097	4975	1831	3988	3598	1312.82	1.59978	1.36628	0.0247252	0.0479101
RSc1622		hypothetical protein	4893	606	142	1880.33	2138.68	1473	3186	197	1618.67	1224.59	321	1130	463	638	352.693	0.910053	0.170871	0.573567	0.928723
RSc1623	tex	putative transcription accessory protein	4050	2982	1952	2994.67	856.552	4054	8424	3528	5335.33	2194.55	2701	1402	2938	2347	675.184	1.28651	-0.0666912	0.0366387	0.922462
RSc1624		hypothetical protein	2533	2568	1928	2343	293.797	2896	3324	1744	2654.67	667.224	1466	2833	2435	2244.67	574.075	0.557847	0.131906	0.0538508	0.649939
RSc1625		hypothetical protein	3867	3087	2066	3006.67	737.446	2286	2907	1507	2233.33	572.76	1475	2590	2307	2124	473.232	-0.0197804	-0.260603	0.958618	0.433732
RSc1626	dinG	ATP-dependent DNA helicase-related protein	2898	3198	1839	2645	582.939	2566	4115	2865	3182	670.928	2726	2660	3028	2804.67	160.203	0.721682	0.355999	0.0616395	0.337459
RSc1627	comL	hypothetical protein	5167	3693	2531	3797	1078.65	3385	6404	2471	4086.67	1680.55	2194	2592	3264	2683.33	441.574	0.503457	-0.230374	0.254025	0.614531
RSc1628	rluD	ribosomal large subunit pseudouridine synthase D protein	1398	2476	1669	1847.67	457.866	1559	1875	1607	1680.33	139.038	1483	1613	2204	1766.67	313.762	0.314291	0.194187	0.374183	0.594609
RSc1629		hypothetical protein	1115	1842	1621	1526	304.304	1576	1376	1217	1389.67	146.879	1032	1529	1549	1370	239.142	0.316139	0.0747922	0.38021	0.856263
RSc1630		hypothetical protein	502	1039	854	798.333	222.735	283	536	758	525.667	194.056	693	957	1046	898.667	149.898	-0.184745	0.484258	0.724514	0.322455
RSc1631	phbC	poly-beta-hydroxybutyrate polymerase transmembrane protein	20050	26301	20821	22390.7	2782.88	15029	14543	8900	12824	2781.77	11307	25731	22206	19748	6139.72	-0.397422	-0.0161463	0.253065	0.966836
RSc1632	phbA	acetyl-CoA acetyltransferase	24854	34948	21963	27255	5566.34	20725	20943	11986	17884.7	4171.94	13393	25459	28978	22610	6673.86	-0.194045	-0.077495	0.581008	0.842276
RSc1633	phbB	acetyacetyl-CoA reductase	35935	32408	23857	30733.3	5071.02	24801	22109	10847	19252.3	6044.22	12240	26290	22339	20289.7	5916.11	-0.314052	-0.391944	0.419734	0.311698
RSc1634		hypothetical protein	15425	28090	12310	18608.3	6824.09	10426	13138	7788	10450.7	2184.2	9587	23139	21500	18075.3	6039.34	-0.349325	0.180929	0.329088	0.627125
RSc1635	dusC	hypothetical protein	287	554	315	385.333	119.812	322	420	430	390.667	48.726	373	478	424	425	42.8719	0.515149	0.441976	0.239125	0.312233
RSc1636		hypothetical protein	1847	1940	1263	1683.33	299.636	1146	3650	2555	2450.33	1024.93	2185	1806	1986	1992.33	154.791	0.980485	0.528444	0.116334	0.38811
RSc1637	bktB	beta-ketothiolase	3335	4224	3489	3682.67	387.909	3551	3581	2802	3311.33	360.361	2854	4764	3849	3822.33	779.982	0.26767	0.265411	0.349095	0.354089
RSc1638		putative signal peptide protein	1512	1633	1168	1437.67	196.978	685	2220	1028	1311	657.836	1089	1108	1634	1277	252.556	0.208857	0.0654196	0.698341	0.913528
RSc1639	metC	cystathionine beta-lyase	3346	4936	3452	3911.33	725.84	2455	4177	2961	3197.67	722.648	3182	4442	4600	4074.67	634.498	0.123008	0.297334	0.682808	0.294834
RSc1640	serB	putative phosphoserine phosphatase protein	1168	1743	1352	1421	239.76	1817	2431	1630	1959.33	342.145	1463	1197	2404	1688	517.804	0.875153	0.468529	0.0305181	0.214161
RSc1641	argE	acetylornithine deacetylase	1082	752	548	794	220.018	1021	1237	455	904.333	329.737	445	434	876	585	205.817	0.572989	-0.182861	0.234245	0.724514
RSc1642	mfd	transcription-repair coupling factor protein	3627	2266	1676	2523	816.961	3239	3910	1305	2818	1104.37	1206	1319	2161	1562	426.062	0.540726	-0.398605	0.253344	0.405229
RSc1643	ispD	2-C-methyl-D-erythritol 4-phosphate cytidylyltransferase	1239	1304	1365	1302.67	51.4479	601	1082	714	799	205.36	796	1074	1240	1036.67	183.174	-0.317916	-0.124235	0.303766	0.705905
RSc1644	ispF	hypothetical protein	676	1038	1008	907.333	164.035	667	884	644	731.667	108.124	704	880	1094	892.667	159.469	0.11394	0.21279	0.726018	0.492747
RSc1645	ahpD	putative antioxidant protein	49	132	63	81.3333	36.2798	42	20	38	33.3333	9.56847	39	95	86	73.3333	24.5538	-0.648591	0.0799074	0.366563	0.922503
RSc1646	ahpC2	putative alkyl hydroperoxide reductase (subunit C) oxidoreductase protein	230	316	144	230	70.2187	227	193	100	173.333	53.6801	107	258	300	221.667	82.8747	0.0204197	0.177664	0.970725	0.738575
RSc1647	risS	oxidative stress resistance two-component transmembrane sensor histidine kinase transcription regulator protein	957	2266	1401	1541.33	543.532	1091	1252	1015	1119.33	98.8073	1136	1902	2141	1726.33	428.68	0.0491116	0.42168	0.911786	0.252765
RSc1648	ompR	osmolarity response regulator	9687	8956	5225	7956	1954.03	5620	8741	4012	6124.33	1963.27	5025	8460	10046	7843.67	2095.63	0.0155058	0.214519	0.971707	0.59231
RSc1649		putative transmembrane protein	5396	3541	2901	3946	1058.07	1030	1192	560	927.333	268.032	691	2055	1072	1272.67	574.644	-1.7186	-1.4448	0.00602362	0.0143831
RSc1650		signal peptide protein	14110	13530	11562	13067.3	1090.45	3300	2557	1422	2426.33	772.238	2164	7528	4965	4885.67	2190.56	-2.06273	-1.28035	0.00263324	0.0262397
RSc1651		hypothetical protein	10571	14791	14903	13421.7	2016.24	2921	1683	1598	2067.33	604.63	2648	7514	4934	5032	1987.74	-2.2457	-1.24977	0.00251731	0.0367476
RSc1652	crtB	putative phytoene synthase protein	400	411	241	350.667	77.676	289	866	443	532.667	243.943	376	277	379	344	47.392	1.02213	0.26609	0.0837194	0.657192
RSc1653		putative transport/efflux transmembrane protein	4625	4213	3739	4192.33	362.003	2281	2744	1751	2258.67	405.698	1984	2869	2872	2575	417.902	-0.493573	-0.491979	0.0592832	0.0599135
RSc1654		transmembrane drug efflux protein	6987	6045	5543	6191.67	598.563	4004	3913	2410	3442.33	730.915	2474	3729	4683	3628.67	904.607	-0.456181	-0.576968	0.112159	0.0526284
RSc1704	tISRso18	isrso18-transposase protein	12	2458	3170	1880	1352.48	10	4	1168	394	547.306	1636	4158	1836	2543.33	1144.66	-2.07614	3.625	0.487809	0.284764
RSc1708		hypothetical protein	382	460	264	368.667	80.5702	115	205	70	130	56.1249	63	160	184	135.667	52.3089	-1.17303	-1.26984	0.0171179	0.0121599
RSc1709	mnmC	5-methylaminomethyl-2-thiouridinemethyltransferase	1935	2351	2534	2273.33	250.632	1053	2424	2653	2043.33	706.484	2273	1994	2134	2133.67	113.902	0.24574	0.227544	0.677669	0.704386
RSc1710	tig	trigger factor	10741	13196	9603	11180	1499.32	16619	18989	16496	17368	1147.32	12694	9175	10666	10845	1442.19	1.0714	0.220655	0.0204263	0.612153
RSc1711	clpP	ATP-dependent Clp protease proteolytic subunit	12349	12608	10487	11814.7	944.738	23194	17883	12615	17897.3	4318.87	10414	13520	12078	12004	1269.1	0.982964	0.248129	0.006427	0.411739
RSc1712	clpX	ATP-dependent protease ATP-binding subunit	21662	17886	11677	17075	4116.5	25557	26094	14098	21916.3	5532.74	13611	20586	18085	17427.3	2885.26	0.766729	0.287119	0.0208093	0.34062
RSc1713	lon	ATP-dependent protease LA protein	93636	53054	49785	65491.7	19945.7	112902	68130	31958	70996.7	33107.4	31977	44946	45189	40704	6171.72	0.436782	-0.38524	0.324462	0.387307
RSc1714	hupB1	DNA-binding protein HU-beta	1213	3710	2834	2585.67	1034.41	1118	556	652	775.333	245.451	890	3171	1353	1804.67	984.46	-1.06683	-0.326035	0.197639	0.70246
RSc1715	ppiD	peptidyl-prolyl cis-trans isomerase transmembrane protein	3159	3489	2592	3080	370.435	5330	8262	4900	6164	1493.86	3961	2691	3521	3391	526.561	1.41003	0.401154	0.00443593	0.317193
RSc1716		putative signal peptidase I (SPase I) protein	14407	13119	18036	15187.3	2081.81	12399	8168	6458	9008.33	2497.13	8137	20154	19776	16022.3	5577.91	-0.33964	0.250544	0.506458	0.631704
RSc1717		esterase signal peptide protein	3053	2463	2228	2581.33	347.043	2270	2216	1402	1962.67	397.064	1651	2349	3019	2339.67	558.523	0.00244306	0.0630837	0.993497	0.842276
RSc1718		ABC transporter ATP-binding protein	690	1337	1126	1051	269.408	446	605	705	585.333	106.647	721	826	1039	862	132.295	-0.392778	0.00556664	0.344285	0.990535
RSc1719	pgi	glucose-6-phosphate isomerase transmembrane protein	4796	3771	3015	3860.67	729.849	4180	5314	2260	3918	1260.48	2414	3346	3493	3084.33	477.781	0.386907	-0.0895141	0.216863	0.795816
RSc1720		hypothetical protein	1852	948	1037	1279	406.798	227	427	91	248.333	137.998	136	198	223	185.667	36.5726	-2.04761	-2.53783	0.00915944	0.00289499
RSc1721	prhN	MarR-type transcriptional regulator	1756	2904	2628	2429.33	489.27	2517	1783	1745	2015	355.306	1834	3165	3000	2666.33	592.391	0.192707	0.348503	0.658308	0.401818
RSc1722	purL	phosphoribosylformylglycinamidine synthase	10032	8496	6872	8466.67	1290.23	16736	23451	13683	17956.7	4080.11	11297	6807	11063	9722.33	2063.66	1.51147	0.44007	0.00307293	0.270256
RSc1725		hypothetical protein	16491	21541	22064	20032	2512.95	2	9	11	7.33333	3.85861	138	288	170	198.667	64.505	-11.018	-6.42622	3.85903e-06	1.7968e-05
RSc1726		hypothetical protein	100050	57552	85115	80905.7	17603.2	97	72	56	75	16.8721	320	449	548	439	93.3488	-9.65471	-7.28119	2.35021e-06	2.54956e-06
RSc1727		hypothetical protein	156972	80487	124166	120542	31329.9	651	408	167	408.667	197.593	500	1034	1018	850.667	248.045	-7.87719	-6.88591	1.56036e-05	2.70828e-05
RSc1728		hypothetical protein	17401	14358	16312	16023.7	1258.92	93	134	133	120	19.0962	209	351	309	289.667	59.5614	-6.6416	-5.57559	2.889e-06	4.19258e-06
RSc1729		transcription regulator protein	248	239	114	200.333	61.1574	167	258	155	193.333	45.9879	117	191	269	192.333	62.0609	0.396124	0.185871	0.431928	0.729312
RSc1730		dehydrogenase/reductase oxidoreductase protein	4070	625	1198	1964.33	1507.2	316	252	179	249	55.9702	236	486	394	372	103.241	-2.23065	-1.6962	0.0295778	0.082904
RSc1731		transmembrane ABC transporter protein	1182	1036	970	1062.67	88.5789	212	254	200	222	23.1517	231	332	376	313	60.7015	-1.84223	-1.56104	8.00736e-05	0.000209023
RSc1732		transport system permease transmembrane protein	3554	2174	2275	2667.67	628.087	609	675	532	605.333	58.4371	656	796	1057	836.333	166.173	-1.68786	-1.43978	0.000473234	0.00122033
RSc1733		spermidine/putrescine ABC transporter substrate-binding protein	12471	5412	5600	7827.67	3284.23	2826	1857	1275	1986	639.73	1672	2511	2070	2084.33	342.67	-1.53705	-1.54889	0.00403909	0.00404331
RSc1734		ABC transporter ATP-binding protein	7411	2288	2105	3934.67	2459.27	927	849	671	815.667	107.136	906	1245	963	1038	148.209	-1.59678	-1.4316	0.0186908	0.0295966
RSc1735		two-component transmembrane sensor kinase transcription regulator protein	109	568	289	322	188.833	82	115	121	106	17.1464	176	274	540	330	153.788	-0.918505	0.415833	0.172696	0.540108
RSc1736		two-component response regulator transcription regulator protein	394	1114	508	672	315.987	183	263	235	227	33.1461	374	708	805	629	184.609	-1.00432	0.197955	0.0288607	0.651313
RSc1737		putative transmembrane outer membrane porin signal peptide protein	955	4280	3003	2746	1369.54	1335	2386	1390	1703.67	483.005	1765	3325	4237	3109	1020.68	-0.0801686	0.560833	0.898297	0.29515
RSc1738		ABC transporter ATP-binding protein	396	625	285	435.333	141.563	545	1372	878	931.667	339.747	500	396	845	580.333	191.903	1.5187	0.711177	0.0205532	0.228423
RSc1739		putative transmembrane ABC transporter protein	368	766	411	515	178.35	317	888	924	709.667	278.046	649	363	1043	685	278.774	0.86858	0.727944	0.249258	0.339496
RSc1740		putative signal peptide protein	4577	3557	2411	3515	884.764	3425	7369	3714	4836	1794.98	3472	2517	4779	3589.33	927.177	0.904046	0.287384	0.0914768	0.593316
RSc1741		hypothetical protein	551	936	686	724.333	159.496	423	642	484	516.333	92.2834	544	683	959	728.667	172.473	-0.0612746	0.240271	0.859101	0.424925
RSc1742		hypothetical protein	475	1117	608	733.333	276.673	197	644	307	382.667	190.169	370	974	1340	894.667	399.954	-0.596018	0.438856	0.0905427	0.202771
RSc1743		hypothetical protein	127	547	244	306	176.98	42	130	114	95.3333	38.2739	140	539	772	483.667	260.963	-1.17386	0.819478	0.0192903	0.0722462
RSc1744		putative isomerase rotamase signal peptide protein	5168	2944	1799	3303.67	1398.7	4808	12043	3841	6897.33	3659.89	3238	2295	2855	2796	387.232	1.54798	0.111805	0.0218298	0.870954
RSc1745		hypothetical protein	1767	805	559	1043.67	521.24	788	2490	539	1272.33	867	508	597	764	623	106.116	0.697807	-0.367349	0.385605	0.651947
RSc1746	ispZ	intracellular septation protein A	1429	1452	1350	1410.33	43.6832	1490	1934	963	1462.33	396.892	850	1289	1283	1140.67	205.547	0.418556	-0.107877	0.139878	0.720876
RSc1747		methionine sulfoxide reductase B	1118	666	608	797.333	227.979	438	1004	443	628.333	265.644	431	502	683	538.667	106.095	0.0802284	-0.326303	0.898029	0.546072
RSc1748		hypothetical protein	2906	1299	1099	1768	808.819	1565	2528	717	1603.33	739.834	802	1093	1224	1039.67	176.36	0.279374	-0.418861	0.651313	0.483352
RSc1749	alkK	acyl-CoA synthetase	7334	21297	11909	13513.3	5812.16	6493	6373	3889	5585	1200.25	5692	27735	16440	16622.3	8999.94	-0.661842	0.409774	0.232558	0.458449
RSc1750	livJ	Leu/Ile/Val-binding precursor signal peptide protein	2002	5733	3672	3802.33	1525.96	2152	2056	705	1637.67	660.658	1748	7544	3443	4245	2433.22	-0.708628	0.261368	0.3055	0.716334
RSc1751	livH1	putative amino acid transmembrane transmembrane protein	699	2311	1733	1581	666.815	767	651	589	669	73.7744	979	2646	1525	1716.67	693.914	-0.605554	0.388921	0.339742	0.543253
RSc1752	livM	amino acid ABC transporter permease	1329	3150	2385	2288	746.578	815	955	719	829.667	96.9032	1212	2839	1899	1983.33	666.891	-0.953036	0.0301327	0.0315146	0.950251
RSc1753	livG	amino-acid ATP-binding ABC transporter protein	1308	2269	1608	1728.33	401.448	856	1008	474	779.333	224.644	771	2200	1534	1501.67	583.835	-0.737125	-0.0566426	0.0550146	0.894285
RSc1754	livF	amino-acid ATP-binding ABC transporter protein	1155	1781	1272	1402.67	271.753	954	963	407	774.667	260.006	698	1772	1071	1180.33	445.222	-0.485835	-0.0932765	0.240401	0.842889
RSc1755		transposase	67	102	69	79.3333	16.0485	63	24	19	35.3333	19.6695	27	64	51	47.3333	15.3261	-0.768497	-0.552282	0.244675	0.391793
RSc1756	pehB	exo-poly-galacturonase signal peptide protein	3912	10459	13089	9153.33	3858.58	7630	6699	4833	6387.33	1162.94	7192	9612	6528	7777.33	1325.32	0.0193653	0.168238	0.982285	0.854672
RSc1757		lysine-specific permease transmembrane protein	640	569	367	525.333	115.65	258	774	617	549.667	215.97	490	415	352	419	56.4092	0.568289	-0.0401468	0.40665	0.958618
RSc1758	lysP	lysine-specific permease transmembrane protein	565	743	496	601.333	104.059	375	561	472	469.333	75.9576	363	587	488	479.333	91.6527	0.0813848	-0.102757	0.819726	0.767569
RSc1759		trifunctonal enoyl-CoA hydratase/delta3-cis- delta2-trans-enoyl-CoA isomerase/3-hydroxyacyl-CoA dehydrogenase	19182	13956	14448	15862	2356.17	17318	20314	9874	15835.3	4389.16	10294	23386	19210	17630	5460.31	0.358967	0.334678	0.416867	0.452838
RSc1760	pncA	bifunctional pyrazinamidase/nicotinamidase hydrolase	4620	3506	3642	3922.67	496.205	2100	3923	1651	2558	982.452	1994	5688	5542	4408	1708	-0.290178	0.27761	0.581793	0.601206
RSc1761		acetyl-CoA acetyltransferase	7933	5816	6133	6627.33	932.272	6116	5864	2976	4985.33	1424.53	3616	8797	7811	6741.33	2246.31	-0.0481266	0.206472	0.929719	0.666434
RSc1762		acyl-CoA dehydrogenase oxidoreductase protein	5531	3911	3461	4301	888.932	3139	4157	1680	2992	1016.56	2092	4263	4568	3641	1102.36	-0.166429	-0.0403664	0.723543	0.938674
RSc1763		gluconate 5-dehydrogenase	3969	2212	2049	2743.33	869.228	2504	2548	1007	2019.67	716.289	1221	2381	2182	1928	506.483	-0.0760126	-0.238926	0.890771	0.630391
RSc1764		hypothetical protein	1247	1355	1058	1220	122.744	913	1046	743	900.667	124.006	894	1239	1195	1109.33	153.32	-0.0255958	0.0833482	0.930558	0.752824
RSc1765		6-aminohexanoate-dimer hydrolase lipoprotein	1814	1949	1473	1745.33	200.3	783	1243	922	982.667	192.631	1078	1226	1655	1319.67	244.693	-0.412933	-0.188295	0.182035	0.55119
RSc1766		NADP-dependent oxidoreductase oxidoreductase protein	6645	5105	4868	5539.33	787.789	7537	4335	2691	4854.33	2012.16	2751	4464	3530	3581.67	700.283	0.136935	-0.392549	0.749877	0.322455
RSc1767		hypothetical protein	5262	4664	4006	4644	512.955	3233	2754	1782	2589.67	603.658	2120	4075	3304	3166.33	804.04	-0.456297	-0.34773	0.157447	0.28154
RSc1768	gst	putative glutathione S-transferase-related protein	2492	2849	2559	2633.33	154.933	1606	1330	1009	1315	243.955	1354	2451	2242	2015.67	475.585	-0.594738	-0.194028	0.0603693	0.533729
RSc1769		hypothetical protein	4474	2795	2822	3363.67	785.202	2527	2054	954	1845	658.96	1327	2420	2033	1926.67	452.506	-0.520659	-0.556863	0.215883	0.187551
RSc1770		hydrolase protein	4767	3791	4089	4215.67	408.393	2004	1594	965	1521	427.299	1089	2282	1832	1734.33	491.912	-1.10293	-1.08197	0.0157649	0.0174108
RSc1771	gbd1	NAD-dependent 4-hydroxybutyrate dehydrogenase oxidoreductase protein	1736	1406	1123	1421.67	250.501	450	827	269	515.333	232.44	339	739	544	540.667	163.316	-1.16526	-1.21875	0.0165338	0.0133492
RSc1772		esterase/lipase protein	1992	890	601	1161	599.334	900	3672	786	1786	1334.42	809	1145	1240	1064.67	184.897	1.01554	0.241381	0.247895	0.797006
RSc1773		putative thioesterase protein	966	683	451	700	210.591	294	1205	502	667	389.785	572	846	1136	851.333	230.283	0.301047	0.50392	0.691982	0.479351
RSc1774		hypothetical protein	731	675	420	608.667	135.352	240	1046	467	584.333	339.347	616	772	1099	829	201.261	0.280121	0.667764	0.685259	0.297138
RSc1779		activation/secretion signal peptide protein	57	285	112	151.333	97.1471	115	170	226	170.333	45.3162	140	130	250	173.333	54.365	0.834352	0.723349	0.315414	0.391793
RSc1780		putative signal peptide protein	3777	3635	2579	3330.33	534.426	2588	3440	1639	2555.67	735.611	1542	3518	4015	3025	1068.09	-0.0102819	0.0281759	0.980392	0.950354
RSc1781		hypothetical protein	783	888	962	877.667	73.4408	687	834	505	675.333	134.567	500	417	877	598	200.172	0.029989	-0.376923	0.943213	0.283303
RSc1782		hypothetical protein	5014	3928	4326	4422.67	448.596	3643	4640	1886	3389.67	1138.5	1997	1789	3394	2393.33	712.655	-0.00392651	-0.697902	0.993329	0.0948096
RSc1783		hypothetical protein	1403	2020	1414	1612.33	288.299	1130	2159	1368	1552.33	439.844	1293	1466	2124	1627.67	357.997	0.340387	0.247166	0.292615	0.451171
RSc1784	tdk	thymidylate kinase	868	1398	917	1061	239.133	1568	1756	1486	1603.33	113.023	1284	1109	1735	1376	263.713	1.03621	0.631769	0.0171891	0.109484
RSc1785	holB	DNA polymerase III subunit delta'	2805	4304	2653	3254	745.051	2009	3104	2309	2474	462.006	2311	2771	4332	3138	864.919	0.0316118	0.170032	0.935963	0.623539
RSc1786	pilZ	putative type 4 fimbrial biogenesis protein	2597	4535	2805	3312.33	868.716	3032	4215	2954	3400.33	576.936	2826	3219	5053	3699.33	970.54	0.474915	0.403234	0.163899	0.237455
RSc1787		hypothetical protein	3210	3397	2049	2885.33	596.284	2676	5319	2401	3465.33	1315.54	2467	2512	4602	3193.67	996.011	0.644184	0.38186	0.144157	0.388167
RSc1788		aankyrin repeat-containing protein	2043	2856	1863	2254	431.975	2517	3447	1873	2612.33	646.109	1841	2363	3674	2626	771.081	0.611473	0.429529	0.0534219	0.157798
RSc1789		hypothetical protein	3548	4909	4611	4356	584.151	1266	1254	915	1145	162.708	1062	3019	2424	2168.33	819.14	-1.49206	-0.870742	0.00229878	0.0309921
RSc1790		transcription regulator protein	217	253	237	235.667	14.7271	110	228	226	188	55.1604	186	150	265	200.333	48.0301	0.0750543	-0.0113899	0.89116	0.982285
RSc1791		solute-binding periplasmic (PBP) ABC transporter protein	438	516	511	488.333	35.6495	435	465	460	453.333	13.1233	463	446	600	503	68.9396	0.313915	0.272432	0.295387	0.367272
RSc1792		transport system permease transmembrane ABC transporter protein	227	328	345	300	52.0833	138	172	246	185.333	45.0876	231	334	312	292.333	44.2895	-0.266811	0.233792	0.5371	0.59231
RSc1793		ABC transporter permease	68	145	108	107	31.4431	53	68	132	84.3333	34.2572	122	74	157	117.667	34.0229	0.072062	0.438845	0.9327	0.550039
RSc1794		ABC transporter ATP-binding protein	180	210	153	181	23.2809	84	163	118	121.667	32.3557	140	151	227	172.667	38.681	-0.168549	0.145361	0.682808	0.725508
RSc1795		hypothetical protein	117	178	178	157.667	28.7557	84	130	118	110.667	19.4822	104	144	206	151.333	41.9629	-0.0897282	0.14167	0.786176	0.650356
RSc1796		putative N-acetylmuramoyl-L-alanine amidase protein	2875	4216	6717	4602.67	1592.14	2845	1084	1280	1736.33	788.019	1966	3232	3928	3042	812.172	-0.925457	-0.360752	0.184058	0.607234
RSc1797		pyruvate dehydrogenase E1 component alpha subunit oxidoreductase protein	1810	2252	1940	2000.67	185.475	432	300	144	292	117.712	261	881	423	521.667	262.553	-2.42434	-1.82673	0.00239459	0.00970471
RSc1798		putative pyruvate decarboxylase E1 (Beta subunit) oxidoreductase protein	1244	1864	1935	1681	310.362	306	277	108	230.333	87.3092	301	734	460	498.333	178.838	-2.4932	-1.59367	0.00182297	0.0154475
RSc1799		branched-chain alpha-keto acid dehydrogenase subunit E2	965	1515	1847	1442.33	363.723	225	222	113	186.667	52.1046	307	582	377	422	116.69	-2.5277	-1.53944	0.00143981	0.0162836
RSc1800	ripG4, gala4	Type III effector protein GALA4	722	984	2055	1253.67	576.635	653	498	434	528.333	91.9432	345	826	514	561.667	199.239	-0.68308	-0.808227	0.348081	0.268077
RSc1801	ripG5, gala5	Type III effector protein GALA5	147	269	574	330	179.579	127	159	132	139.333	14.0554	108	230	180	172.667	50.0755	-0.626334	-0.512914	0.348892	0.450217
RSc1802		putative transcription regulator protein	3587	4828	4563	4326	533.633	88	119	54	87	26.5456	115	234	231	193.333	55.4036	-5.25562	-4.31861	2.889e-06	4.41238e-06
RSc1803		hypothetical protein	317	581	370	422.667	114.03	167	312	347	275.333	77.9245	290	349	438	359	60.8331	-0.180678	0.0383955	0.714223	0.944462
RSc1804		hypothetical protein	64	83	77	74.6667	7.93025	639	21	24	228	290.623	23	73	104	66.6667	33.37	1.4013	0.0332794	0.47304	0.985709
RSc1805		putative siderophore-like synthase protein	20	16	19	18.3333	1.69967	281	14	8	101	127.303	10	10	39	19.6667	13.6707	2.10601	0.239464	0.2003	0.897771
RSc1806		polyketide synthase protein	373	836	632	613.667	189.463	8024	637	404	3021.67	3538.46	433	879	1304	872	355.619	2.35905	0.643517	0.18229	0.675613
RSc1807		putative siderophore receptor protein	81	127	114	107.333	19.362	1350	86	60	498.667	602.077	57	142	180	126.333	51.422	2.12096	0.40238	0.223703	0.807217
RSc1808		ABC transporter ATP-binding protein	102	213	131	148.667	47.0059	1710	75	78	621	770.04	87	164	177	142.667	39.7185	1.91864	0.123095	0.295497	0.945645
RSc1809		ABC transporter ATP-binding protein	117	273	216	202	64.4515	1326	100	137	521	569.421	124	241	228	197.667	52.3599	1.51121	0.127422	0.321538	0.935482
RSc1810		polyketide synthase protein	510	4776	4828	3371.33	2023.38	123324	5746	3260	44110	56022	2935	8131	14139	8401.67	4578.02	4.60185	1.47401	0.152902	0.509559
RSc1811		putative siderophore synthetase protein	574	3490	3346	2470	1341.96	50763	2851	1900	18504.7	22813.4	1627	6962	6956	5181.67	2513.53	3.66051	1.22009	0.181745	0.541914
RSc1812		hypothetical protein	224	281	413	306	79.1581	12395	646	202	4414.33	5646.09	198	673	902	591	293.197	3.72923	1.13216	0.110063	0.536756
RSc1813		transcription regulator protein	85	381	229	231.667	120.856	1675	129	80	628	740.611	75	302	292	223	104.731	1.90498	0.108269	0.371434	0.955661
RSc1815	ripTAL1	Type III effector protein, TAL family	1210	1315	1901	1475.33	304.029	1712	1899	1286	1632.33	256.518	1141	2129	1313	1527.67	430.966	0.558249	0.296324	0.258958	0.563724
RSc1816		putative transmembrane protein	1728	2458	2153	2113	299.36	90	137	120	115.667	19.4308	155	255	290	233.333	57.2033	-3.77441	-2.98461	3.178e-06	6.07374e-06
RSc1817	iucD	putative siderophore biosynthesis oxidoreductase protein	6404	7336	6610	6783.33	399.741	526	646	425	532.333	90.3339	524	589	783	632	110.021	-3.27095	-3.21258	4.19258e-06	4.19258e-06
RSc1818	metG2	methionyl-tRNA synthetase	5973	6508	6928	6469.67	390.818	957	690	571	739.333	161.399	578	869	942	796.333	157.235	-2.72607	-2.82182	3.25507e-05	2.82324e-05
RSc1819		hypothetical protein	1335	1590	1956	1627	254.869	204	123	111	146	41.3038	134	184	191	169.667	25.3815	-3.06721	-3.03611	9.35519e-05	9.58127e-05
RSc1820		hypothetical protein	187	301	179	222.333	55.7215	131	119	79	109.667	22.2311	100	151	161	137.333	26.7125	-0.581661	-0.461457	0.0989084	0.18146
RSc1821		transcription regulator protein	408	766	485	553	153.859	471	600	509	526.667	54.1254	547	666	672	628.333	57.5635	0.394635	0.470796	0.285271	0.203068
RSc1822		maleate cis-trans isomerase protein	107	111	101	106.333	4.10961	141	90	62	97.6667	32.7041	73	106	119	99.3333	19.362	0.246535	0.103773	0.528287	0.806547
RSc1823		nitrilase protein	145	98	76	106.333	28.7789	112	125	58	98.3333	29.0096	43	77	124	81.3333	33.2098	0.284273	-0.165515	0.597793	0.774802
RSc1824		fumarylacetoacetate hydrolase family protein	158	177	155	163.333	9.74109	237	139	66	147.333	70.0587	72	166	158	132	42.5519	0.18562	-0.131689	0.763726	0.835387
RSc1825		putative dioxygenase oxidoreductase protein	109	123	97	109.667	10.6249	150	66	38	84.6667	47.5908	75	133	119	109	24.7117	-0.0700918	0.199032	0.917518	0.738241
RSc1826		salicylyl-CoA 5-hydroxylase	112	110	102	108	4.32049	149	82	38	89.6667	45.6387	64	142	106	104	31.8748	0.0330526	0.137323	0.960489	0.830002
RSc1827		putative 4-hydroxybenzoyl-COA thioesterase protein	20	26	18	21.3333	3.39935	28	20	7	18.3333	8.65384	14	21	25	20	4.54606	0.122977	0.126282	0.842269	0.834032
RSc1828		putative indolepyruvate oxidoreductase subunit B	25	42	34	33.6667	6.94422	35	31	17	27.6667	7.71722	14	48	57	39.6667	18.5173	0.169394	0.337219	0.78234	0.546072
RSc1832		transcription regulator protein	1723	7223	2649	3865	2404.37	1268	2563	1383	1738	585.249	1639	11059	8046	6914.67	3928.02	-0.499854	0.97015	0.26062	0.0397861
RSc1833		putative signal peptide protein	39	36	24	33	6.48074	53	41	15	36.3333	15.8605	12	28	28	22.6667	7.54247	0.468403	-0.304087	0.368681	0.578351
RSc1834		putative transmembrane protein	236	492	458	395.333	113.517	201	148	139	162.667	27.3537	143	374	324	280.333	99.2315	-0.747135	-0.312404	0.148731	0.546964
RSc1835		Cyclase family protein	412	466	379	419	35.8608	233	191	117	180.333	47.9537	132	266	346	248	88.2874	-0.820516	-0.600826	0.04611	0.125119
RSc1836		flavin reductase domain-containing protein	320	324	307	317	7.25718	120	151	96	122.333	22.5142	125	148	360	211	105.776	-0.968312	-0.488671	0.0222345	0.204159
RSc1837		putative oxygenase subunit protein	521	781	739	680.333	113.963	463	256	230	316.333	104.251	269	528	530	442.333	122.568	-0.666209	-0.439479	0.178702	0.368681
RSc1838		short chain dehydrogenase	258	430	375	354.333	71.7232	238	117	143	166	52.0064	203	312	279	264.667	45.6387	-0.644339	-0.194381	0.231732	0.732997
RSc1839	ripS4, skwp4	Type III effector protein, SKWP family	385	618	1616	873	533.922	1043	1385	1654	1360.67	250.032	1048	3355	732	1711.67	1169.15	1.24347	1.54795	0.224256	0.152864
RSc1840		putative aminotransferase protein	28	33	22	27.6667	4.49691	23	34	16	24.3333	7.4087	23	62	58	47.6667	17.5182	0.188364	0.934727	0.661048	0.0294713
RSc1843		probable transposase protein	516	661	613	596.667	60.3122	390	245	192	275.667	83.6912	266	544	370	393.333	114.686	-0.710646	-0.4075	0.128616	0.37862
RSc1848		hypothetical protein	689	604	419	570.667	112.719	977	783	396	718.667	241.515	239	493	463	398.333	113.329	0.696896	-0.290208	0.074667	0.453421
RSc1849		putative transcription regulator protein	106	194	114	138	39.7324	160	140	109	136.333	20.9815	102	143	156	133.667	23.0121	0.447362	0.201328	0.254303	0.621973
RSc1850		hypothetical protein	431	284	259	324.667	75.8786	403	393	148	314.667	117.922	147	206	277	210	53.1476	0.307393	-0.384925	0.488351	0.379413
RSc1851		putative transcription regulator protein	1044	1170	606	940	241.711	2688	1887	758	1777.67	791.703	691	1037	1107	945	181.864	1.24769	0.28841	0.00970576	0.49156
RSc1852		multidrug resistance transmembrane protein	68	144	116	109.333	31.3829	172	121	88	127	34.5543	98	117	111	108.667	7.93025	0.656527	0.253217	0.25164	0.673784
RSc1853		multidrug resistance transmembrane protein	134	165	104	134.333	24.9043	174	152	104	143.333	29.2271	107	139	194	146.667	35.9289	0.506122	0.343187	0.138923	0.31335
RSc1854		putative outer membrane multidrug resistance lipoprotein	249	252	171	224	37.4967	313	328	142	261	84.3682	157	171	330	219.333	78.4616	0.587054	0.182388	0.16837	0.688237
RSc1856		signal peptide protein	7210	5376	4570	5718.67	1104.68	299	769	1063	710.333	314.648	1500	1666	2268	1811.33	329.947	-2.57031	-1.45489	0.00424728	0.0453866
RSc1857		putative transcription regulator protein	1546	2107	1047	1566.67	432.99	1913	1362	908	1394.33	410.926	935	1514	1837	1428.67	373.151	0.263902	0.113201	0.5257	0.801582
RSc1858	cyoA2	transmembrane cytochrome O ubiquinol oxidase subunit II	61	60	44	55	7.78888	50	61	28	46.3333	13.7194	36	44	59	46.3333	9.53357	0.127478	-0.023839	0.730502	0.953534
RSc1859	cyoB2	transmembrane cytochrome O ubiquinol oxidase subunit I	130	136	125	130.333	4.49691	111	111	61	94.3333	23.5702	49	135	126	103.333	38.5948	-0.0825341	-0.195888	0.867276	0.662893
RSc1860	cyoC2	transmembrane cytochrome O ubiquinol oxidase (subunit III) oxidoreductase protein	41	45	26	37.3333	8.17856	30	40	21	30.3333	7.7603	11	27	49	29	15.5778	0.0958312	-0.220759	0.885602	0.722679
RSc1861	cyoD2	transmembrane cytochrome O ubiquinol oxidase subunit IV	46	56	49	50.3333	4.18994	20	40	30	30	8.16497	18	56	70	48	21.9697	-0.375746	-0.00960858	0.383191	0.983228
RSc1862	cysI2	sulfite reductase oxidoreductase protein	327	319	263	303	28.4722	244	191	148	194.333	39.2626	140	334	372	282	101.601	-0.232197	0.0555257	0.577219	0.908331
RSc1863		hypothetical protein	55	90	58	67.6667	15.8395	63	59	36	52.6667	11.8977	43	95	81	73	21.9697	0.0733269	0.300008	0.86731	0.429187
RSc1872	dnaQ	DNA polymerase III subunit epsilon	1919	2520	1670	2036.33	356.792	2030	2383	1716	2043	272.457	1439	1312	2069	1606.67	331.005	0.426351	-0.106019	0.183421	0.762947
RSc1873	purU	formyltetrahydrofolate deformylase	2844	2856	1825	2508.33	483.214	1616	3872	1901	2463	1003.08	1549	1258	2087	1631.33	343.409	0.37146	-0.360518	0.444787	0.45683
RSc1874		hypothetical protein	1541	1713	1303	1519	168.103	387	622	468	492.333	97.4691	430	605	675	570	103.037	-1.21311	-1.20592	0.00184449	0.00187998
RSc1875		hypothetical protein	2878	3590	3550	3339.33	326.62	3040	3107	2664	2937	194.968	2643	4534	3572	3583	772.037	0.238381	0.319479	0.46686	0.325018
RSc1876		hypothetical protein	1927	1198	959	1361.33	411.715	2355	2794	1595	2248	495.303	1424	1286	1280	1330	66.5132	1.18426	0.249974	0.00307293	0.431692
RSc1877		putative aspartyl/asparaginyl BETA-hydroxylase transmembrane protein	5177	3886	3336	4133	771.612	4926	6763	3553	5080.67	1315.03	3072	3601	4182	3618.33	453.321	0.702375	0.0438011	0.0336428	0.904015
RSc1878		putative lipoprotein	34070	9426	10534	18010	11365.1	5231	4373	1320	3641.33	1678.39	1786	4458	3760	3334.67	1131.54	-1.86395	-1.91632	0.0344147	0.0322901
RSc1879		putative amino acids-binding transmembrane protein	2187	2025	1292	1834.67	389.381	1401	1805	1125	1443.67	279.243	1242	873	2230	1448.33	572.883	0.0812158	-0.131752	0.879731	0.797404
RSc1880	prhO	transcription regulator protein	378	682	335	465	154.443	245	435	287	322.333	81.4916	319	224	541	361.333	132.832	-0.0917074	-0.069688	0.885826	0.917348
RSc1881		putative transmembrane oxidoreductase protein	110	426	177	237.667	135.952	226	296	235	252.333	31.0948	176	138	297	203.667	67.7954	0.684326	0.237423	0.346555	0.769282
RSc1882	dppB2	peptide ABC transporter transmembrane protein	53	148	81	94	39.8581	154	135	100	129.667	22.3656	90	56	80	75.3333	14.2673	0.938449	0.0398563	0.183316	0.961504
RSc1883	dppC2	peptide ABC transporter transmembrane protein	66	157	80	101	40.0083	136	166	135	145.667	14.3836	116	91	121	109.333	13.1233	1.02084	0.472787	0.0790363	0.412684
RSc1884	dppD2	oligopeptide ATP-binding ABC transporter protein	83	226	103	137.333	63.2262	186	218	182	195.333	16.1107	158	124	135	139	14.1657	1.04146	0.424792	0.105115	0.515818
RSc1885	dppF2	oligopeptide ATP-binding ABC transporter protein	74	120	60	84.6667	25.6298	102	245	97	148	68.6197	77	59	70	68.6667	7.4087	1.17268	0.0437327	0.0302332	0.942716
RSc1886	dppA2	periplasmic dipeptide transport protein precursor	203	365	185	251	80.9444	831	956	584	790.333	154.567	511	226	329	355.333	117.831	2.08143	0.824323	0.00635191	0.193919
RSc1887		putative acyl coenzyme A thioester hydrolase protein	231	379	190	266.667	81.1761	468	745	431	548	140.117	361	244	312	305.667	47.9745	1.47689	0.532623	0.00944148	0.274946
RSc1888		hypothetical protein	108	139	57	101.333	33.8066	313	318	144	258.333	80.8716	107	70	111	96	18.4572	1.75595	0.261357	0.00306444	0.592332
RSc1889	iorB2	transmembrane isoquinoline 1-oxidoreductase subunit beta oxidoreductase protein	1983	3375	3249	2869	628.605	1302	1933	846	1360.33	445.679	1635	3427	2142	2401.33	754.213	-0.697948	-0.0524196	0.111693	0.919895
RSc1890	iorA2	isoquinoline 1-oxidoreductase alpha subunit	958	1662	1218	1279.33	290.661	535	846	406	595.667	184.681	685	1310	1053	1016	256.493	-0.714602	-0.11994	0.0216389	0.690136
RSc1891		hypothetical protein	71	35	32	46	17.72	57	26	12	31.6667	18.8031	9	43	19	23.6667	14.2673	-0.241626	-0.643148	0.787402	0.447143
RSc1892		two-component system response regulator transcription regulator protein	10939	1898	1831	4889.33	4277.85	61	58	16	45	20.5426	62	118	130	103.333	29.6348	-6.01121	-4.70318	0.00040526	0.00124606
RSc1893		hypothetical protein	3642	5130	3246	4006	811.063	3975	3861	2131	3322.33	843.685	2391	6149	4267	4269	1534.2	0.141409	0.260613	0.695303	0.448248
RSc1894		methyl-accepting chemotaxis transducer transmembrane protein	258	556	524	446	133.576	403	446	495	448	37.5855	939	3252	635	1608.67	1168.62	0.536336	2.04723	0.513959	0.0260666
RSc1895		putative transcription regulator protein	1928	3538	3034	2833.33	672.421	1478	669	528	891.667	418.577	711	931	1024	888.667	131.241	-1.27103	-1.46046	0.0552701	0.0299131
RSc1896		putative integrase prophage protein	502	1187	668	785.667	291.765	415	365	320	366.667	38.8015	340	602	648	530	135.656	-0.563834	-0.317472	0.194629	0.46686
RSc1897		hypothetical protein	3033	1194	628	1618.33	1026.66	805	1599	122	842	603.55	128	487	390	335	151.633	-0.726165	-1.7252	0.516764	0.125522
RSc1898		phage-like protein	310	441	227	326	88.0946	313	270	211	264.667	41.8117	217	385	374	325.333	76.7348	0.166767	0.229382	0.650356	0.520924
RSc1899		hypothetical protein	19	25	5	16.3333	8.37987	13	19	10	14	3.74166	10	7	24	13.6667	7.4087	0.256634	0.124917	0.802638	0.911786
RSc1900		probable transmembrane protein	21	31	8	20	9.4163	13	24	11	16	5.71548	10	9	25	14.6667	7.31817	0.124544	-0.0924172	0.892205	0.925348
RSc1901		probable transmembrane protein	8	20	6	11.3333	6.18241	6	9	8	7.66667	1.24722	11	6	10	9	2.16025	-0.0516879	0.0505515	0.956944	0.956944
RSc1907		putative DNA-binding repressor transcription regulator protein	282	658	460	466.667	153.574	146	231	638	338.333	214.719	719	918	536	724.333	155.996	-0.0305123	1.08869	0.97573	0.224699
RSc1908		signal peptide protein	53	301	120	158	104.75	79	112	156	115.667	31.5419	154	360	309	274.333	87.5988	0.318299	1.25612	0.664119	0.0766786
RSc1912		phage-related protein	57	224	131	137.333	68.3244	112	62	98	90.6667	21.0608	125	225	192	180.667	41.604	0.0838692	0.736445	0.928926	0.335645
RSc1913		phage-like tail protein	3	100	73	58.6667	40.8765	14	8	48	23.3333	17.6131	58	110	104	90.6667	23.2283	-0.447303	1.48982	0.795563	0.322104
RSc1914		phage-related tail transmembrane protein	107	275	203	195	68.8186	81	93	177	117	42.7083	170	274	215	219.667	42.5859	-0.227949	0.523176	0.733811	0.400919
RSc1915		probable phage-related protein fragment	45	46	38	43	3.55903	24	32	29	28.3333	3.29983	36	59	55	50	10.0333	-0.178705	0.418708	0.641377	0.24145
RSc1916		phage-related protein	30	79	53	54	20.0167	24	29	46	33	9.4163	56	70	96	74	16.5731	-0.217754	0.74665	0.722456	0.182251
RSc1917		phage major tail tube-like protein	79	95	60	78	14.3062	58	67	45	56.6667	9.03081	56	54	107	72.3333	24.5266	-0.0461397	0.0960246	0.924316	0.83322
RSc1918		phage tail sheath-like protein	69	87	60	72	11.225	26	63	53	47.3333	15.6276	51	69	83	67.6667	13.0979	-0.205992	0.121165	0.67287	0.812846
RSc1919		hypothetical protein	18	87	82	62.3333	31.4148	12	17	34	21	9.4163	37	88	84	69.6667	23.1565	-0.984307	0.56786	0.153882	0.388119
RSc1920		putative tail fiber assembly-like protein	35	194	148	125.667	66.8049	25	35	61	40.3333	15.1731	59	145	187	130.333	53.275	-0.985776	0.411832	0.127887	0.513863
RSc1921		putative tail fiber-related protein	119	449	276	281.333	134.775	121	115	161	132.333	20.4179	163	474	453	363.333	141.916	-0.411494	0.616571	0.476905	0.267191
RSc1922		tail formation-like protein	19	103	72	64.6667	34.6827	9	26	32	22.3333	9.74109	40	105	84	76.3333	27.0842	-0.987748	0.664641	0.113355	0.258988
RSc1923		baseplate assembly-like protein	44	193	136	124.333	61.3858	38	27	80	48.3333	22.8376	102	197	187	162	42.6224	-0.72053	0.779791	0.384024	0.327504
RSc1924		phage baseplate assembly-like protein	14	115	72	67	41.3844	9	12	54	25	20.5426	62	99	85	82	15.2534	-0.820351	0.993512	0.491536	0.379413
RSc1925		phage baseplate assembly-like protein	94	143	84	107	25.7811	51	104	86	80.3333	22.005	112	145	146	134.333	15.7973	0.0210965	0.590187	0.965698	0.169556
RSc1928		probable tail completion-like protein	21	90	108	73	37.4967	35	11	39	28.3333	12.3648	47	143	107	99	39.598	-0.610518	0.793502	0.56442	0.416977
RSc1929		tail completion-like protein	98	182	161	147	35.6931	137	85	90	104	23.4236	90	215	215	173.333	58.9256	0.00535132	0.405644	0.992837	0.43068
RSc1930		signal peptide protein	70	124	78	90.6667	23.7954	48	45	56	49.6667	4.6428	47	117	137	100.333	38.5861	-0.37965	0.282836	0.396884	0.526431
RSc1931		putative phage-related protein (hydrolase)	81	155	97	111	31.791	55	52	83	63.3333	13.9603	60	145	134	113	37.7448	-0.301889	0.201961	0.55119	0.694824
RSc1932		putative phage-related transmembrane protein	9	31	26	22	9.4163	4	7	16	9	5.09902	14	23	31	22.6667	6.94422	-0.828386	0.319556	0.217477	0.623218
RSc1933		phage-like transmembrane protein	8	50	29	29	17.1464	10	11	25	15.3333	6.84755	17	30	49	32	13.1403	-0.293635	0.472835	0.740731	0.556295
RSc1934		bacteriophage protein	16	46	30	30.6667	12.2565	9	14	21	14.6667	4.92161	14	16	43	24.3333	13.2246	-0.605169	-0.168827	0.325758	0.799795
RSc1935		bacteriophage protein	27	72	44	47.6667	18.5532	10	33	18	20.3333	9.53357	33	42	62	45.6667	12.1198	-0.833707	0.253004	0.0988118	0.611749
RSc1936		bacteriophage protein	51	135	87	91	34.4093	43	54	54	50.3333	5.18545	67	124	123	104.667	26.6375	-0.330161	0.470754	0.453763	0.269604
RSc1937		bacteriophage protein	188	222	122	177.333	41.5157	144	157	88	129.667	29.937	88	149	199	145.333	45.3897	-0.0388338	-0.0675116	0.932004	0.879327
RSc1938		bacteriophage protein	81	81	33	65	22.6274	17	71	32	40	22.7596	20	26	62	36	18.5472	-0.327801	-0.620155	0.716543	0.474678
RSc1941		bacteriophage protein	23	152	76	83.6667	52.9423	25	14	71	36.6667	24.6892	62	140	140	114	36.7696	-0.433072	0.891821	0.702214	0.37862
RSc1942		hypothetical protein	409	906	514	609.667	213.879	222	158	177	185.667	26.837	188	435	403	342	109.675	-1.15675	-0.626963	0.029103	0.191492
RSc1943		hypothetical protein	566	1162	662	796.667	261.286	83	117	100	100	13.8804	141	226	233	200	41.8171	-2.51105	-1.73206	6.44205e-05	0.000525517
RSc1944		putative VGR-related protein	3242	4007	2376	3208.33	666.278	376	282	201	286.333	71.5091	373	722	506	533.667	143.815	-3.05694	-2.37009	2.03692e-05	7.20452e-05
RSc1951		solute:Na+ symporter permease transmembrane protein	1269	2743	2487	2166.33	643.06	1062	837	810	903	112.969	935	1815	1488	1412.67	363.186	-0.743717	-0.369373	0.135541	0.456632
RSc1952	acsA	acetyl-CoA synthetase	15691	23209	20709	19869.7	3126.07	11587	8564	5688	8613	2408.51	7418	16712	13663	12597.7	3868.32	-0.781801	-0.4845	0.0942889	0.286157
RSc1953		hypothetical protein	353	666	507	508.667	127.787	208	447	431	362	109.09	454	424	528	468.667	43.7061	-0.0721575	0.217599	0.904015	0.688389
RSc1954		hypothetical protein	1301	1295	828	1141.33	221.574	1247	2220	823	1430	584.818	841	1012	1269	1040.67	175.902	0.675702	0.115989	0.0648694	0.763547
RSc1955	fumA	fumarate hydratase protein	6052	6734	4427	5737.67	967.7	996	14331	7085	7470.67	5450.82	6518	4687	7830	6345	1288.94	0.671943	0.443161	0.544724	0.689305
RSc1956	murI	glutamate racemase	373	910	674	652.333	219.764	142	981	966	696.333	392.021	727	555	854	712	122.526	0.401401	0.614438	0.663875	0.498566
RSc1957		putative glutamate symport transmembrane protein	5486	7468	7453	6802.33	930.808	11234	12593	11009	11612	699.727	8641	5565	11550	8585.33	2443.68	1.19054	0.556029	0.0132533	0.189555
RSc1958		hypothetical protein	388	582	431	467	83.1905	362	413	341	372	30.2324	363	509	610	494	101.394	0.107726	0.295829	0.710857	0.275182
RSc1959		hypothetical protein	3543	3017	2337	2965.67	493.684	3812	2768	1562	2714	919.352	2463	4918	3319	3566.67	1017.43	0.228956	0.485621	0.542264	0.187311
RSc1960		putative transcriptional regulatory DNA-binding transcription regulator protein	1002	972	642	872	163.095	862	724	399	661.667	194.09	513	1382	913	936	355.14	-0.0135679	0.292047	0.97573	0.475841
RSc1961		putative ATPase protein	2583	3638	3035	3085.33	432.17	2413	1344	838	1531.67	656.542	1177	4559	2719	2818.33	1382.48	-0.598831	-0.0184706	0.357925	0.978883
RSc1963	tonB	TONB transmembrane protein	1095	568	270	644.333	341.102	4198	3313	343	2618	1648.74	296	484	1089	623	338.332	2.27162	0.558321	0.0492261	0.627757
RSc1964	exbB1	biopolymer transport transmembrane protein	1740	3608	2309	2552.33	781.778	28607	8308	4387	13767.3	10614.6	2933	4443	10490	5955.33	3265.21	2.78107	1.35518	0.0207337	0.179151
RSc1965	exbD1	biopolymer transport transmembrane protein	1575	1212	732	1173	345.256	10377	6752	1420	6183	3678.75	995	1461	3693	2049.67	1177.48	2.65255	1.10869	0.0107919	0.208057
RSc1966	hemP	putative hemin uptake protein	1248	5936	4461	3881.67	1957.22	7227	4760	2066	4684.33	2107.65	1716	7177	6606	5166.33	2450.87	1.0826	0.596435	0.291124	0.539773
RSc1967	glcG	GLCG protein	6902	8008	7067	7325.67	487.162	1990	3650	2725	2788.33	679.17	2845	2585	2314	2581.33	216.795	-0.980798	-1.22452	0.0401192	0.0162886
RSc1968		hypothetical protein	7148	4135	3402	4895	1620.97	1080	2602	1116	1599.33	709.145	1260	1405	1194	1286.33	88.13	-1.16465	-1.65255	0.0435814	0.00941166
RSc1969		hypothetical protein	3835	6139	5418	5130.67	962.297	3861	1616	1858	2445	1006.13	1922	10384	4220	5508.67	3572.75	-0.549928	0.174158	0.510075	0.8537
RSc1970		hypothetical protein	555	808	640	667.667	105.123	141	156	103	133.333	22.306	154	521	362	345.667	150.272	-1.89437	-0.837824	0.000687954	0.0394204
RSc1972	phaP	putative phasin protein	3097	4376	4399	3957.33	608.42	2559	1189	1120	1622.67	662.687	1660	3894	2287	2613.67	940.823	-0.868436	-0.406382	0.166774	0.51953
RSc1973	osmB1	putative osmotically inducible lipoprotein B1 transmembrane	2486	4773	2017	3092	1203.97	308	388	228	308	65.3197	485	1081	1003	856.333	264.496	-2.83548	-1.6056	3.04253e-05	0.000704424
RSc1974		lipooligosaccharide transporter ATP-binding subunit	5154	2767	2026	3315.67	1334.63	2167	4527	1231	2641.67	1386.82	1347	1532	2226	1701.67	378.374	0.073915	-0.638984	0.920709	0.296119
RSc1975		putative transmembrane permease ABC transporter protein	1532	1854	1594	1660	139.494	1399	1508	783	1230	319.194	787	797	1383	989	278.63	-0.0502882	-0.554375	0.899397	0.106261
RSc1976	purF	amidophosphoribosyltransferase	6702	5343	3890	5311.67	1148.21	10823	13697	6874	10464.7	2796.98	5771	4842	8603	6405.33	1599.6	1.38875	0.512885	0.00306444	0.165019
RSc1977	cvpA	colicin V production transmembrane protein	1454	1454	1200	1369.33	119.737	1167	1524	1182	1291	164.87	1021	920	1100	1013.67	73.6674	0.340991	-0.192131	0.272104	0.546863
RSc1978		hypothetical protein	2734	2155	1612	2167	458.133	1715	3222	1878	2271.67	675.274	1573	1290	1710	1524.33	174.883	0.515854	-0.249576	0.221523	0.562084
RSc1979	folC	bifunctional folylpolyglutamate synthase/dihydrofolate synthase	1857	2280	1617	1918	274.084	2306	3269	2939	2838	399.577	2391	1527	2168	2028.67	366.228	1.00944	0.349198	0.0399298	0.457025
RSc1980	accD	acetyl-CoA carboxylase subunit beta	14915	8228	6731	9958	3558.01	11035	18915	7779	12576.3	4675.07	6596	7684	8765	7681.67	885.492	0.780921	-0.0823238	0.108969	0.88172
RSc1981	trpA	tryptophan synthase subunit alpha	2897	2764	1797	2486	490.213	2031	4076	2173	2760	932.357	1752	2128	3222	2367.33	623.53	0.548816	0.147897	0.181533	0.736705
RSc1982		DNA-methyltransferase (DNA-modification methylase) protein	998	1223	830	1017	161.003	1326	2329	1199	1618	505.419	803	1133	1385	1107	238.311	1.04782	0.336052	0.00324117	0.233224
RSc1983	trpB	tryptophan synthase subunit beta	2841	4991	3206	3679.33	939.382	2925	5874	4441	4413.33	1204.08	4375	5457	6372	5401.33	816.222	0.682972	0.829211	0.0682278	0.0332625
RSc1984	trpF	N-(5'-phosphoribosyl)anthranilate isomerase	1862	3236	2481	2526.33	561.848	1754	2460	1974	2062.67	294.964	1986	3232	3162	2793.33	571.586	0.148664	0.379385	0.606799	0.172914
RSc1985	truA	tRNA pseudouridine synthase A	700	1326	880	968.667	263.142	487	853	604	648	152.624	594	931	1228	917.667	259.001	-0.15168	0.14397	0.608047	0.627125
RSc1986		hypothetical protein	25660	31715	32146	29840.3	2961.17	26833	26674	19884	24463.7	3238.96	21668	26187	37211	28355.3	6528.01	0.128035	0.121566	0.695303	0.711232
RSc1987	asd	aspartate-semialdehyde dehydrogenase	6834	8274	5377	6828.33	1182.7	17775	20226	11713	16571.3	3578.12	10738	6748	12237	9907.67	2316.52	1.67707	0.787843	0.002024	0.0650668
RSc1988	leuB1	3-isopropylmalate dehydrogenase	5632	5738	3286	4885.33	1131.73	3379	10425	5418	6407.33	2960.36	5289	4939	5732	5320	324.482	0.807409	0.408194	0.143789	0.457382
RSc1989	leuD	isopropylmalate isomerase small subunit	4558	5299	3536	4464.33	722.783	1639	6809	4412	4286.67	2112.5	4388	4809	5647	4948	523.298	0.306775	0.40334	0.633707	0.514993
RSc1990	leuC	isopropylmalate isomerase large subunit	9082	7718	4840	7213.33	1768.17	3571	11325	6042	6979.33	3234.2	6548	7167	7042	6919	267.254	0.384669	0.206836	0.513478	0.734197
RSc1991	gltA	type II citrate synthase	23316	24042	15071	20809.7	4068.66	32603	56092	37869	42188	10063.9	37184	31716	43161	37353.7	4673.94	1.46367	1.10599	0.00522384	0.0195189
RSc1992		hypothetical protein	2682	1870	1152	1901.33	625.013	876	3683	2242	2267	1146.09	1812	1318	2607	1912.33	530.993	0.752139	0.270008	0.360632	0.75577
RSc1993	sdhB	succinate dehydrogenase iron-sulfur subunit	13264	10156	6826	10082	2628.82	5835	24298	13796	14643	7561.25	10838	8693	14020	11183.7	2188.43	0.987964	0.408081	0.186345	0.586411
RSc1994	sdhA	succinate dehydrogenase flavoprotein subunit	28847	17866	12066	19593	6958.8	14616	53435	25981	31344	16295.2	20978	15641	23948	20189	3436.9	1.18732	0.339433	0.118224	0.65698
RSc1995	sdhD	putative transmembrane succinate dehydrogenase (hydrophobic membrane anchor subunit) oxidoreductase protein	9673	6199	4284	6718.67	2230.53	2242	12878	8199	7773	4352.56	7058	4720	8639	6805.67	1609.84	0.732782	0.284148	0.438495	0.773727
RSc1996	sdhC	putative transmembrane succinate dehydrogenase (cytochrome B-556 subunit) oxidoreductase protein	11293	7333	5291	7972.33	2491.66	3016	15584	8909	9169.67	5134.17	7897	5715	10009	7873.67	1753.1	0.693034	0.243657	0.427696	0.791658
RSc1997		transcription regulator protein	1897	1925	1564	1795.33	163.976	1354	2234	1379	1655.67	409.071	1097	2256	1701	1684.67	473.301	0.268122	0.0844185	0.400534	0.812828
RSc1998	mdh	malate dehydrogenase	23963	16586	11041	17196.7	5293.03	43718	42318	13384	33140	13981.3	12701	9860	20326	14295.7	4419.01	1.29673	0.0352416	0.0225304	0.953778
RSc1999		lyase protein	803	774	661	746	61.259	503	762	486	583.667	126.292	424	522	726	557.333	125.797	0.0464816	-0.224249	0.88873	0.434457
RSc2000	prpB	2-methylisocitrate lyase	1103	1246	975	1108	110.692	910	1206	739	951.667	192.915	708	1183	1346	1079	270.645	0.175937	0.145488	0.489959	0.570849
RSc2001		signal peptide protein	6846	9303	5574	7241	1547.77	5997	12508	8884	9129.67	2663.77	8386	6248	10192	8275.33	1612.03	0.761018	0.474713	0.12744	0.338486
RSc2002	prpD	2-methylcitrate dehydratase	5934	5155	3389	4826	1064.72	4197	9377	3918	5830.67	2510.22	3871	3273	4522	3888.67	510.055	0.669196	-0.038604	0.144872	0.94341
RSc2003	acnA	aconitate hydratase	41266	30701	22712	31559.7	7598.93	13993	49479	24096	29189.3	14928.1	27763	31971	29730	29821.3	1719.12	0.298361	0.169966	0.651313	0.805196
RSc2004		signal peptide protein	3950	1448	1146	2181.33	1256.7	1464	2776	801	1680.33	820.673	914	1193	1220	1109	138.326	0.142384	-0.548881	0.85711	0.421442
RSc2005		hypothetical protein	11025	10669	9400	10364.7	697.434	11745	12140	8056	10647	1839.2	9704	12309	15906	12639.7	2542.73	0.437245	0.487898	0.0948096	0.06626
RSc2006		transport binding transmembrane protein	10394	8447	7333	8724.67	1264.98	9774	12191	4672	8879	3134.18	5331	5619	9646	6865.33	1969.74	0.385632	-0.135674	0.34173	0.7575
RSc2007		lipoprotein transmembrane	4546	3728	2496	3590	842.579	3172	5518	2061	3583.67	1441.02	2089	2549	3812	2816.67	728.43	0.367401	-0.103448	0.39521	0.830312
RSc2008		hypothetical protein	2670	3092	2727	2829.67	186.952	3267	3534	2099	2966.67	623.141	2210	3030	3608	2949.33	573.574	0.458321	0.259208	0.0793715	0.309098
RSc2009		hypothetical protein	2513	869	676	1352.67	824.254	1475	3868	941	2094.67	1272.75	851	751	1114	905.333	153.093	1.19721	-0.125493	0.152292	0.893428
RSc2010		hypothetical protein	917	726	489	710.667	175.066	914	1110	368	797.333	313.953	331	597	600	509.333	126.107	0.499289	-0.230142	0.215669	0.581061
RSc2011		putative aminotransferase	2126	1642	953	1573.67	481.307	1992	2722	1051	1921.67	683.993	1070	1272	1569	1303.67	204.943	0.685947	0.0307402	0.0736592	0.9451
RSc2012	gstH	gst-related protein	5092	3737	4149	4326	567.158	6379	4729	2415	4507.67	1625.85	2574	5989	4304	4289	1394.21	0.394939	0.188715	0.425404	0.720837
RSc2013	paaH2	3-hydroxybutyryl-CoA dehydrogenase	1794	1831	1919	1848	52.4277	987	1831	849	1222.33	434.064	850	1561	1409	1273.33	305.706	-0.254125	-0.364912	0.473643	0.294767
RSc2014	paaG2	enoyl-CoA hydratase	2306	1638	1680	1874.67	305.48	1343	1741	646	1243.33	452.553	734	1806	1990	1510	553.833	-0.252327	-0.152506	0.637349	0.787948
RSc2015		putative phosphoglycerate mutase protein	1613	1385	1422	1473.33	99.9077	806	1171	430	802.333	302.523	635	1590	1672	1299	470.711	-0.547516	-0.0534948	0.245621	0.924834
RSc2016		hypothetical protein	2186	2009	2008	2067.67	83.6753	1460	1499	623	1194	404.072	839	2134	2036	1669.67	588.731	-0.44734	-0.162367	0.330064	0.742793
RSc2017		hypothetical protein	1033	1970	2109	1704	477.85	308	300	354	320.667	23.7954	399	621	482	500.667	91.5872	-1.92305	-1.45363	0.00267923	0.0112262
RSc2018		transcription regulator protein	266	511	347	374.667	101.916	356	296	255	302.333	41.4756	254	389	509	384	104.163	0.16824	0.246659	0.692572	0.544724
RSc2019		signal peptide protein	915	636	419	656.667	203.018	278	655	318	417	169.082	308	720	646	558	179.34	-0.251087	-0.0283466	0.681068	0.965561
RSc2020		acyl-CoA dehydrogenase oxidoreductase protein	2755	1911	1472	2046	532.41	1423	1544	747	1238	350.686	929	2743	1952	1874.67	742.579	-0.345833	0.0795085	0.486268	0.890547
RSc2021	gstI	putative GST-related protein	5559	2244	1976	3259.67	1629.55	6127	3748	1346	3740.33	1951.84	1453	1749	2068	1756.67	251.131	0.555233	-0.462055	0.261218	0.353826
RSc2022		hypothetical protein	631	893	948	824	138.306	445	315	269	343	74.5296	256	500	368	374.667	99.7241	-0.827594	-0.924275	0.081099	0.0553065
RSc2024		hypothetical protein	2746	3770	2620	3045.33	514.992	277	255	261	264.333	9.28559	432	264	339	345	68.7168	-3.08888	-2.87769	0.000162201	0.000251125
RSc2025		hypothetical protein	8896	9174	5817	7962.33	1521.22	229	261	274	254.667	18.9091	714	333	498	515	156.006	-4.47947	-3.69973	5.50005e-05	0.000141322
RSc2029	ureG	urease accessory protein	653	1141	627	807	236.412	926	1139	698	921	180.072	641	858	1441	980	337.8	0.631438	0.503856	0.0981085	0.181943
RSc2030	ureF	urease accessory protein UreF	1206	2476	1458	1713.33	549.012	971	1579	1102	1217.33	261.269	1208	1886	2589	1894.33	563.822	-0.0419639	0.380589	0.909802	0.22006
RSc2031	ureE	urease accessory protein UreE	2099	3464	2199	2587.33	621.24	1493	2370	1414	1759	433.244	1538	2926	3580	2681.33	851.406	-0.142457	0.235044	0.59064	0.360261
RSc2032	ureC	urease subunit alpha	8361	9283	6271	7971.67	1260.09	7094	9262	4675	7010.33	1873.57	4944	8465	11585	8331.33	2712.82	0.198184	0.246581	0.564844	0.469849
RSc2033	ureB	urease subunit beta protein	1313	1670	1160	1381	213.687	1476	1834	848	1386	407.532	1050	1612	2247	1636.33	488.976	0.38179	0.437018	0.225827	0.167326
RSc2034	ureJ	urease accessory UREJ transmembrane protein	1463	2656	2209	2109.33	492.113	1785	2131	1436	1784	283.733	1699	2072	3125	2298.67	603.822	0.199646	0.349747	0.569474	0.306333
RSc2035	ureA	urease subunit gamma protein	2059	1734	1094	1629	400.895	858	2318	813	1329.67	699.099	1045	1311	2696	1684	723.785	0.0506712	0.253803	0.945332	0.699642
RSc2036	ureD	urease accessory protein ureD	1516	2236	1627	1793	316.509	1650	1894	1141	1561.67	313.692	1258	2220	2127	1868.33	433.238	0.213141	0.260902	0.407062	0.305524
RSc2037		ABC transporter ATP-binding protein	159	176	166	167	6.97615	67	50	68	61.6667	8.25967	85	190	158	144.333	43.9419	-0.995658	-0.0276853	0.0318823	0.95562
RSc2038		ABC transporter ATP-binding protein	167	137	140	148	13.4907	64	76	41	60.3333	14.522	68	162	110	113.333	38.4477	-0.924806	-0.211856	0.044671	0.639021
RSc2039		ABC transporter permease	135	150	127	137.333	9.53357	57	75	48	60	11.225	79	124	101	101.333	18.3727	-0.79786	-0.226819	0.0195474	0.462995
RSc2040		ABC transporter permease	266	293	252	270.333	17.0163	128	166	120	138	20.0666	137	312	225	224.667	71.4438	-0.565695	-0.0980145	0.0975033	0.790861
RSc2041		putative urea/short-chain amide-binding signal peptide protein	774	579	617	656.667	84.4051	367	400	308	358.333	38.0555	387	791	440	539.333	179.266	-0.462965	-0.0718423	0.2951	0.890547
RSc2042		hypothetical protein	1536	1742	1909	1729	152.554	1283	1212	1050	1181.67	97.5101	1523	2644	2312	2159.67	470.152	-0.128757	0.53031	0.702214	0.0993345
RSc2043		hypothetical protein	1890	2769	3082	2580.33	504.587	2093	1789	1476	1786	251.898	2290	4283	4000	3524.33	880.419	-0.0791257	0.657698	0.860806	0.0960372
RSc2044		putative acyl-CoA dehydrogenase oxidoreductase protein	3104	5325	5026	4485	984.114	2650	3101	2344	2698.33	310.928	4140	8688	8415	7081	2082.59	-0.27637	0.848818	0.378862	0.0157016
RSc2045		putative acyl-CoA dehydrogenase oxidoreductase protein	6422	7544	6354	6773.33	545.65	5814	6476	3497	5262.33	1277.2	5674	12439	11161	9758	2934.58	0.0181559	0.689102	0.960533	0.0405221
RSc2046		hypothetical protein	4534	6192	4362	5029.33	825.123	3778	6542	3922	4747.33	1270.38	3648	9451	6721	6606.67	2370.44	0.304484	0.540525	0.288973	0.0686948
RSc2047		hypothetical protein	1771	2845	1475	2030.33	588.595	924	2406	2101	1810.33	638.982	2016	2219	2684	2306.33	279.614	0.272424	0.478366	0.627456	0.373744
RSc2048		hypothetical protein	1089	1998	1036	1374.33	441.529	793	2161	1521	1491.67	558.869	1282	1366	1985	1544.33	313.48	0.529193	0.474532	0.28193	0.335457
RSc2049	nuoN	NADH dehydrogenase subunit N	5645	10557	6836	7679.33	2092.1	5156	11117	12758	9677	3266.27	10010	7365	11097	9490.67	1567.21	0.764619	0.650187	0.223703	0.303199
RSc2050	nuoM	NADH dehydrogenase subunit M	6413	12346	7516	8758.33	2576.52	5531	15155	15633	12106.3	4653.56	12165	8838	13948	11650.3	2117.65	0.885618	0.771853	0.187088	0.251343
RSc2051	nuoL	NADH dehydrogenase subunit L	12323	16864	11771	13652.7	2281.91	6817	22756	18262	15945	6710.16	14886	12779	19589	15751.3	2846.71	0.604208	0.480535	0.317193	0.427558
RSc2052	nuoK	NADH dehydrogenase subunit K	2707	3893	2022	2874	772.907	1032	3955	3572	2853	1297.1	3219	2207	4593	3339.67	977.81	0.396616	0.499464	0.621224	0.520924
RSc2053	nuoJ	NADH dehydrogenase subunit J	2999	4670	2845	3504.67	826.41	1532	4798	4513	3614.33	1477.02	3915	3235	4931	4027	696.904	0.447733	0.502644	0.491025	0.432485
RSc2054	nuoI	NADH dehydrogenase subunit I	3489	5017	3594	4033.33	696.877	1919	6805	6129	4951	2161.64	5114	4628	6369	5370.33	733.508	0.670822	0.703468	0.285062	0.258066
RSc2055	nuoH	NADH dehydrogenase subunit H	5810	8013	6020	6614.33	992.716	4311	12399	12848	9852.67	3922.84	10887	7961	10632	9826.67	1323.33	0.982833	0.884122	0.139954	0.18146
RSc2056	nuoG	NADH dehydrogenase subunit G	15195	17129	13907	15410.3	1324.16	10393	28595	22523	20503.7	7566.88	19120	16613	20275	18669.3	1528.59	0.815813	0.546851	0.141682	0.319672
RSc2057	nuoF	NADH dehydrogenase I chain F	13996	10726	6735	10485.7	2969.16	6573	22091	12517	13727	6392.71	11171	8388	12461	10673.3	1699.62	0.869364	0.307159	0.204	0.66161
RSc2058	nuoE	NADH dehydrogenase subunit E	5673	4928	3673	4758	825.298	2658	8847	6063	5856	2530.88	5517	3971	5238	4908.67	672.743	0.75191	0.313551	0.251694	0.642201
RSc2059	nuoD	NADH dehydrogenase subunit D	13291	11258	7700	10749.7	2310.65	6474	18793	12249	12505.3	5032.48	10794	9446	11328	10522.7	791.916	0.675318	0.235019	0.255083	0.705905
RSc2060	nuoC	NADH dehydrogenase subunit C	4797	6645	4807	5416.33	868.808	2024	6674	7162	5286.67	2315.64	6456	5379	7125	6320	719.259	0.357584	0.52284	0.611793	0.44143
RSc2061	nuoB	NADH dehydrogenase subunit B	4229	7677	5677	5861	1413.64	2380	6085	7890	5451.67	2293.59	7021	5750	7019	6596.67	598.684	0.298812	0.539967	0.6753	0.431685
RSc2062	nuoA	NADH dehydrogenase subunit A	4487	5280	3725	4497.33	634.868	1331	4588	3615	3178	1365.1	3300	3283	4306	3629.67	478.29	-0.114251	-0.0569341	0.867276	0.934728
RSc2063	secG	preprotein translocase subunit SecG	972	1399	1323	1231.33	185.983	1265	2056	1980	1767	356.321	1312	1175	1603	1363.33	178.461	0.937636	0.422963	0.0313778	0.297138
RSc2064	tpiA	triosephosphate isomerase	1487	2363	2430	2093.33	429.614	1649	2393	2160	2067.33	310.724	1945	2197	1978	2040	111.83	0.411734	0.277342	0.339742	0.533729
RSc2065		putative NADPH quinone oxidoreductase oxidoreductase protein	1715	2484	2538	2245.67	375.885	1523	1504	1179	1402	157.875	1267	2259	1880	1802	408.721	-0.244607	-0.0993326	0.495952	0.799122
RSc2066		hypothetical protein	2252	2810	2454	2505.33	230.676	1395	1837	1298	1510	234.59	1661	2312	2312	2095	306.884	-0.323796	-0.0375412	0.194629	0.898029
RSc2067	pnp	polynucleotide phosphorylase/polyadenylase	23434	17336	9452	16740.7	5723.63	34816	52148	42573	43179	7088.72	24338	9074	15175	16195.7	6273.16	1.96514	0.224244	0.0108679	0.749511
RSc2069	rpsO	30S ribosomal protein S15	5499	5607	3218	4774.67	1101.61	5329	12924	11857	10036.7	3357.2	7139	3839	5906	5628	1361.49	1.58385	0.523882	0.0366411	0.455565
RSc2070		transporter signal peptide protein	238	501	339	359.333	108.328	159	333	330	274	81.3265	317	310	470	365.667	73.8301	0.0374349	0.341501	0.949222	0.502144
RSc2071		hypothetical protein	709	766	730	735	23.5372	270	234	201	235	28.178	214	520	375	369.667	124.981	-1.2253	-0.819436	0.00693811	0.0409098
RSc2072	leuA1	2-isopropylmalate synthase	27332	12146	10075	16517.7	7693.49	6257	21656	11769	13227.3	6370.63	10587	11482	14632	12233.7	1734.79	0.256512	-0.119097	0.771552	0.896893
RSc2073	pssA	putative CDP-diacylglycerol--serine O- phosphatidyltransferase protein	3143	3216	2485	2948	328.744	1874	3293	2122	2429.67	618.808	1832	2722	2996	2516.67	496.887	0.117983	-0.0275817	0.715286	0.938674
RSc2074	psd	phosphatidylserine decarboxylase	2180	2722	2003	2301.67	305.878	1405	2554	2018	1992.33	469.428	1835	2153	2567	2185	299.693	0.205147	0.159333	0.556295	0.653448
RSc2075	ilvC	ketol-acid reductoisomerase	15394	19661	8602	14552.3	4553.88	17129	27198	12063	18796.7	6290.36	9378	6202	15673	10417.7	3935.79	0.781529	-0.166911	0.177004	0.796345
RSc2076	ilvH	acetolactate synthase 3 regulatory subunit	4320	7117	3104	4847	1680.15	3504	6802	2475	4260.33	1845.67	2361	1681	4972	3004.67	1418.54	0.189191	-0.37145	0.784462	0.571326
RSc2077	ilvI	acetolactate synthase 3 catalytic subunit	11618	21621	10203	14480.7	5081.92	8317	14096	8577	10330	2665.08	9267	5830	14108	9735	3395.64	-0.0460104	-0.246345	0.946404	0.693348
RSc2078		RNA polymerase factor sigma-70	18325	7251	5574	10383.3	5657.19	3115	7926	1733	4258	2654.32	2381	6768	5092	4747	1807.52	-0.92267	-0.797585	0.288643	0.356426
RSc2079		hypothetical protein	22607	13520	10056	15394.3	5292.56	5001	10348	2743	6030.67	3188.96	3740	13891	10281	9304	4201.32	-1.06872	-0.545844	0.136643	0.450633
RSc2080		hypothetical protein	5855	6798	4525	5726	932.421	2385	5008	1691	3028	1428.45	2270	5551	6165	4662	1709.87	-0.620002	-0.154302	0.132937	0.725135
RSc2081		hypothetical protein	627	1194	908	909.667	231.48	567	715	734	672	74.6503	656	845	884	795	99.5691	0.0263248	0.087431	0.953534	0.842243
RSc2082		putative lipase transmembrane protein	254	650	531	478.333	165.9	273	302	426	333.667	66.3543	470	517	476	487.667	20.8859	-0.0154161	0.422862	0.981889	0.500732
RSc2083		hypothetical protein	61	75	46	60.6667	11.8415	43	57	27	42.3333	12.2565	41	28	51	40	9.4163	-0.131666	-0.338547	0.787569	0.452286
RSc2084		hypothetical protein	116	98	95	103	9.27362	90	96	56	80.6667	17.6131	60	101	127	96	27.5802	0.0378383	0.0791936	0.928926	0.842794
RSc2085	dgkA	diacylglycerol kinase transmembrane protein	54	40	42	45.3333	6.18241	26	32	27	28.3333	2.62467	32	44	55	43.6667	9.39267	-0.250915	0.148552	0.500378	0.696208
RSc2086		putative transcription regulator protein	4703	1952	1250	2635	1490.12	2325	3750	990	2355	1126.96	970	1628	1663	1420.33	318.754	0.306867	-0.437848	0.667417	0.528664
RSc2087		hypothetical protein	1048	1846	1168	1354	351.329	1212	1229	994	1145	106.998	960	1597	1567	1374.67	293.469	0.226582	0.250866	0.479479	0.429599
RSc2088		hypothetical protein	271	629	345	415	154.307	285	470	459	404.667	84.7362	385	388	553	442	78.4984	0.446316	0.426927	0.375453	0.399465
RSc2089		putative transmembrane protein	270	705	512	495.667	177.963	416	497	474	462.333	34.0816	406	557	773	578.667	150.608	0.4156	0.506968	0.336127	0.240358
RSc2090		putative oxygen-binding protein (globin)	807	1170	867	948	158.877	599	876	734	736.333	113.097	683	976	1296	985	250.337	0.0577203	0.253243	0.854672	0.353822
RSc2091		hypothetical protein	1551	3092	2453	2365.33	632.157	1665	1792	1731	1729.33	51.8609	1973	2996	2928	2632.33	467.045	0.028163	0.417769	0.948912	0.260412
RSc2092		hypothetical protein	2811	2482	2209	2500.67	246.12	2924	2963	1748	2545	563.789	1957	3868	3100	2975	785.153	0.406657	0.444848	0.200348	0.163984
RSc2093		signal peptide protein	3035	3638	3856	3509.67	347.239	3027	2369	1213	2203	749.807	1587	3215	4165	2989	1064.53	-0.274134	-0.0911233	0.573395	0.866538
RSc2094		transcription regulator protein	1378	1774	1367	1506.33	189.322	872	1158	616	882	221.384	819	2720	2105	1881.33	792.031	-0.387197	0.422803	0.287408	0.246219
RSc2095	xdhA	putative xanthine dehydrogenase (subunit A) oxidoreductase protein	5747	3506	4057	4436.67	953.46	2990	6267	2854	4037	1577.83	2906	5018	4697	4207	929.233	0.237711	0.120098	0.658606	0.83486
RSc2096	xdhB	xanthine dehydrogenase subunit B	6148	4258	5190	5198.67	771.614	2547	4062	2430	3013	743.291	3475	6700	5329	5168	1321.51	-0.399392	0.185996	0.364303	0.690219
RSc2097	xdhC	xanthine dehydrogenase protein	1529	1132	1699	1453.33	237.58	552	1027	430	669.667	257.535	635	1566	1228	1143	384.802	-0.782935	-0.204671	0.157445	0.728818
RSc2098	add	adenosine deaminase	3342	1127	1026	1831.67	1068.76	1105	2935	530	1523.33	1025.43	599	1209	1283	1030.33	306.491	0.128307	-0.440945	0.908692	0.647442
RSc2099	guaD	guanine deaminase	2602	1497	1438	1845.67	535.351	994	1958	696	1216	538.593	654	1339	1478	1157	360.173	-0.242248	-0.469767	0.693312	0.41772
RSc2100		hypothetical protein	475	164	78	239	170.531	128	499	101	242.667	181.59	62	74	141	92.3333	34.7595	0.637256	-0.755127	0.592333	0.521109
RSc2101	ripAJ	Type III effector protein	24	45	91	53.3333	27.9802	178	1327	326	610.333	510.349	164	182	72	139.333	48.1756	3.71395	1.95544	0.0135873	0.134455
RSc2102		transcription regulator protein	13	20	9	14	4.54606	16	17	3	12	6.37704	13	5	14	10.6667	4.02768	0.091959	-0.0661862	0.922672	0.944819
RSc2103		amino-acid-binding periplasmic (PBP) ABC transporter protein	44	21	23	29.3333	10.403	60	104	36	66.6667	28.1583	27	25	17	23	4.32049	1.5909	-0.0825588	0.0165117	0.908989
RSc2104		amino-acid transmembrane ABC transporter protein	80	128	92	100	20.3961	70	92	44	68.6667	19.6186	50	88	119	85.6667	28.2174	-0.140501	-0.0440921	0.714223	0.918077
RSc2105		amino-acid transmembrane ABC transporter protein	107	208	170	161.667	41.652	81	116	68	88.3333	20.2704	104	148	197	149.667	37.9854	-0.437263	0.119262	0.222202	0.7575
RSc2106		amino-acid ATP-binding ABC transporter protein	116	233	244	197.667	57.9214	124	118	105	115.667	7.93025	129	239	218	195.333	47.6818	-0.273553	0.232106	0.56442	0.626348
RSc2107	rsl	fucose-binding lectin protein	29356	48115	59650	45707	12484.1	61	24	31	38.6667	16.0485	145	209	218	190.667	32.4996	-9.74452	-7.65803	6.37786e-06	1.39834e-05
RSc2108		porin signal peptide protein	89	284	184	185.667	79.6171	155	142	131	142.667	9.80929	167	300	298	255	62.2308	0.208916	0.756907	0.723283	0.166248
RSc2109		hypothetical protein	123	231	136	163.333	48.141	154	171	141	155.333	12.2837	149	222	236	202.333	38.143	0.402496	0.558451	0.257835	0.118413
RSc2110	aldH	aldehyde dehydrogenase	609	901	730	746.667	119.79	740	539	359	546	155.621	452	780	614	615.333	133.909	-0.0469191	-0.0728778	0.923765	0.877375
RSc2111		dihydrodipicolinate synthase	310	808	576	564.667	203.466	401	253	216	290	79.9291	273	620	602	498.333	159.504	-0.395644	0.0300691	0.517133	0.964041
RSc2112		metabolite transporter	225	648	388	420.333	174.196	168	149	174	163.667	10.6562	205	445	435	361.667	110.855	-0.762512	0.0359886	0.132042	0.950419
RSc2113		putative oxidoreductase protein	167	755	301	407.667	251.621	140	210	175	175	28.5774	172	590	783	515	255.015	-0.513678	0.581612	0.346915	0.279778
RSc2114		transcription regulator protein	1754	1415	1004	1391	306.656	3056	2164	1227	2149	746.761	999	1533	1455	1329	235.508	0.994401	0.192224	0.00725482	0.546284
RSc2115		hypothetical protein	5153	4654	3200	4335.67	828.474	2417	1912	857	1728.67	649.927	1337	7309	5841	4829	2540.91	-0.971297	0.297108	0.166353	0.693312
RSc2116		putative transthyretin-like protein precursor	2192	2741	2049	2327.33	298.275	852	871	530	751	156.463	837	5920	3620	3459	2078.25	-1.21308	0.573424	0.0659671	0.375214
RSc2117		transcription regulator protein	10626	7415	5711	7917.33	2037.74	4661	3907	1250	3272.67	1462.99	1941	11155	10218	7771.33	4140.38	-0.968935	0.167404	0.239125	0.862799
RSc2118		putative xanthine permease transmembrane protein	5380	5639	4407	5142	530.37	1639	2159	865	1554.33	531.655	1759	6072	6888	4906.33	2250.3	-1.37795	0.0245146	0.0172932	0.966087
RSc2119	atzB	hydroxydechloroatrazine ethylaminohydrolase	5132	4264	3088	4161.33	837.611	801	1779	506	1028.67	544.063	1205	3936	4160	3100.33	1343.32	-1.74968	-0.302721	0.0128921	0.632724
RSc2120		hypothetical protein	5882	2223	1407	3170.67	1945.93	680	1924	254	952.667	708.513	651	1940	2054	1548.33	636.215	-1.40887	-0.57298	0.190456	0.601233
RSc2121		hypothetical protein	1883	763	514	1053.33	595.405	268	653	89	336.667	235.316	268	476	723	489	185.98	-1.28479	-0.655403	0.191351	0.505562
RSc2123	maeB1	malic enzyme	22105	21257	13700	19020.7	3778.17	43990	42606	22703	36433	9725	18332	20597	31886	23605	5928.11	1.32719	0.549994	0.00305555	0.122375
RSc2124		lipoprotein transmembrane	14023	11913	16880	14272	2035.4	12177	6652	4174	7667.67	3345.21	6710	22700	15798	15069.3	6548.19	-0.527861	0.251759	0.454837	0.738241
RSc2125	pepN	aminopeptidase N	10938	5255	4030	6741	3009.57	10500	10885	3522	8302.33	3383.86	3214	3204	5497	3971.67	1078.58	0.722926	-0.395915	0.180828	0.469715
RSc2126	fbp	fructose-1,6-bisphosphatase	10194	8232	6348	8258	1570.23	10554	10388	5725	8889	2238.31	5400	5889	8552	6613.67	1385.07	0.500148	-0.0854927	0.0996315	0.796308
RSc2127	dalR	putative transcriptional regulator (repressor) transcription regulator protein	1603	2025	1569	1732.33	207.412	1514	1706	1081	1433.67	261.402	1129	1984	1777	1630	364.2	0.130708	0.109834	0.608047	0.671161
RSc2128	dalK	putative D-arabinitol kinase protein	1506	1789	1546	1613.67	125.05	1441	1811	1011	1421	326.905	1219	1679	1789	1562.33	246.892	0.200342	0.163514	0.429803	0.523932
RSc2129	dalD	putative D-arabinitol dehydrogenase oxidoreductase protein	1635	2376	2066	2025.67	303.853	1269	1383	822	1158	242.103	1055	3199	2296	2183.33	878.902	-0.388208	0.233927	0.309297	0.549546
RSc2130	ripS6, skwp6	putative Type III effector protein, SKWP family	517	621	573	570.333	42.4997	336	328	193	285.667	65.6066	192	418	357	322.333	95.4649	-0.604259	-0.655273	0.0880386	0.0670564
RSc2132	ripJ	Type III effector protein	185	161	110	152	31.273	147	146	66	119.667	37.9503	79	161	138	126	34.535	0.0200392	-0.0443968	0.962901	0.921835
RSc2133		hypothetical protein	17	13	18	16	2.16025	15	11	10	12	2.16025	7	39	40	28.6667	15.3261	0.00782291	0.929479	0.992815	0.19423
RSc2136		porin signal peptide protein	123	290	142	185	74.6503	203	104	132	146.333	41.668	115	330	264	236.333	89.9271	0.272052	0.552028	0.689305	0.37971
RSc2137		hypothetical protein	21	27	12	20	6.16441	15	51	10	25.3333	18.2635	18	18	20	18.6667	0.942809	0.59389	0.229643	0.311698	0.716543
RSc2138		hypothetical protein	10	14	7	10.3333	2.86744	14	10	7	10.3333	2.86744	8	12	9	9.66667	1.69967	0.41634	0.156192	0.466463	0.801468
RSc2139	ripA1, awr1	Type III effector protein, AWR family, AWR protein 1	181	311	227	239.667	53.8228	144	93	59	98.6667	34.9317	82	135	201	139.333	48.6781	-0.84648	-0.608767	0.112159	0.239125
RSc2140		sugar ATP-binding ABC transporter protein	416	521	565	500.667	62.5051	275	281	188	248	42.4971	217	503	216	312	135.058	-0.614895	-0.494471	0.242114	0.353157
RSc2141		hypothetical protein	207	277	220	234.667	30.401	77	105	56	79.3333	20.0721	87	195	118	133.333	45.4044	-1.18389	-0.642787	0.0051107	0.0694947
RSc2142		transmembrane ABC transporter protein	209	386	391	328.667	84.6417	125	110	113	116	6.48074	132	267	147	182	60.4152	-1.01532	-0.587787	0.0722835	0.281655
RSc2143		transmembrane ABC transporter protein	243	532	446	407	121.164	93	109	126	109.333	13.4743	163	428	286	292.333	108.278	-1.3848	-0.255029	0.00804265	0.566285
RSc2144		sugar-binding periplasmic signal peptide protein	739	926	732	799	89.848	420	486	232	379.333	107.608	349	961	553	621	254.433	-0.710044	-0.227423	0.0686979	0.556867
RSc2145	agaZ	putative tagatose 6-phosphate kinase protein	387	656	561	534.667	111.386	194	310	162	222	63.582	215	622	473	436.667	168.132	-0.867217	-0.156548	0.0157381	0.636674
RSc2146	cscK	fructokinase protein	218	474	457	383	116.879	133	197	144	158	27.9404	190	462	354	335.333	111.825	-0.799492	0.0353744	0.0468522	0.937308
RSc2147	polS	sorbitol dehydrogenase	259	598	518	458.333	144.684	224	184	176	194.667	20.9974	226	735	451	470.667	208.263	-0.6739	0.216555	0.216864	0.705905
RSc2148		hypothetical protein	6254	16635	18522	13803.7	5393.72	5543	2448	2919	3636.67	1361.63	3915	11985	7792	7897.33	3295.41	-1.2788	-0.572412	0.14078	0.498033
RSc2149		hypothetical protein	2320	1305	1344	1656.33	469.553	1364	1635	569	1189.33	452.379	896	1468	1468	1277.33	269.643	-0.122842	-0.124771	0.818632	0.815166
RSc2150		hypothetical protein	941	1671	1491	1367.67	310.519	1088	439	547	691.333	283.93	691	2458	1135	1428	750.537	-0.467573	0.210006	0.550039	0.801516
RSc2151		signal peptide protein	6522	7595	5643	6586.67	798.211	8903	4430	3617	5650	2324.04	4402	12483	6609	7831.33	3410.4	0.174365	0.416798	0.775058	0.457956
RSc2152	greB	transcription elongation factor GreB	1281	1241	1000	1174	124.116	1096	848	559	834.333	219.442	571	1036	904	837	195.658	-0.108241	-0.28114	0.754228	0.378636
RSc2153	spoT	bifunctional (P)ppGpp synthetase II/guanosine- 3',5'-bisdiphosphate 3'-pyrophosphohydrolase	3347	3715	2622	3228	454.08	3811	4219	3257	3762.33	394.24	3341	3321	2957	3206.33	176.494	0.654359	0.245448	0.0462479	0.437077
RSc2154	rpoZ	DNA-directed RNA polymerase subunit omega	4430	3206	2104	3246.67	950.021	5714	6083	2897	4898	1422.92	2307	2734	3305	2782	408.843	1.00285	0.0654173	0.00819413	0.860301
RSc2155	gmk	guanylate kinase	3274	3719	2939	3310.67	319.487	3432	3646	2757	3278.33	378.849	2650	3192	4115	3319	604.788	0.399567	0.213596	0.0987208	0.372263
RSc2156		hypothetical protein	5444	5988	4493	5308.33	617.824	3525	5470	2969	3988	1072.23	3376	4046	5176	4199.33	742.803	-0.0261416	-0.118813	0.93603	0.684231
RSc2157		protein kinase	2207	2201	1572	1993.33	297.938	1827	3623	1936	2462	822.156	2281	2690	2716	2562.33	199.216	0.697781	0.603687	0.052844	0.084882
RSc2158		hypothetical protein	5525	5050	3369	4648	924.946	5307	8943	3275	5841.67	2344.63	3280	6322	6729	5443.67	1538.94	0.66822	0.433004	0.0931374	0.266717
RSc2159	rph	ribonuclease PH	1149	967	868	994.667	116.374	1265	2484	1291	1680	568.613	1127	783	1121	1010.33	160.768	1.1675	0.268044	0.0191641	0.556342
RSc2160		putative deoxyribonucleotide triphosphate pyrophosphatase	811	811	714	778.667	45.7262	859	1589	1064	1170.67	307.418	798	644	898	780	104.473	0.99975	0.244646	0.0218645	0.546353
RSc2161		coproporphyrinogen III oxidase	1130	1077	706	971	188.628	1346	2319	1221	1628.67	490.8	879	643	1065	862.333	172.683	1.16505	0.0885943	0.013966	0.8537
RSc2162		ribonuclease Z	965	1229	963	1052.33	124.925	573	567	375	505	91.9565	515	1254	794	854.333	304.697	-0.648081	-0.135115	0.0711512	0.716543
RSc2163		hypothetical protein	11212	6433	4611	7418.67	2783.52	2980	3498	1197	2558.33	985.563	1613	4208	3322	3047.67	1077.02	-1.17178	-0.996915	0.0464435	0.0833758
RSc2164		signal peptide protein	282	487	339	369.333	86.3957	183	284	302	256.333	52.3726	351	407	390	382.667	23.4426	-0.0750609	0.348238	0.885602	0.441394
RSc2165	pcp1	pyrrolidone-carboxylate peptidase	1185	2875	1838	1966	695.851	994	811	977	927.333	82.5523	1039	2552	3117	2236	877.273	-0.516081	0.350223	0.271954	0.456273
RSc2166		putative signal peptide protein	1344	2769	1508	1873.67	636.627	1331	1225	1322	1292.67	47.9884	1282	1926	5360	2856	1790.01	-0.0440231	0.682401	0.948579	0.24153
RSc2167		hypothetical protein	1505	5475	1798	2926	1806.38	995	1221	1157	1124.33	95.1116	1114	2766	7640	3840	2770.35	-0.717426	0.53509	0.363685	0.511601
RSc2168		hypothetical protein	647	3295	1249	1730.33	1133.35	595	573	698	622	54.4855	883	2041	4307	2410.33	1422.03	-0.671144	0.751228	0.388941	0.328602
RSc2169	prhM	hypothetical protein	901	2662	1040	1534.33	799.397	538	710	462	570	103.743	625	1349	2294	1422.67	683.355	-0.850446	0.140887	0.116434	0.815604
RSc2170	prhL	hypothetical protein	581	2493	882	1318.67	839.422	374	415	588	459	92.7398	734	1282	2269	1428.33	635.146	-0.802881	0.467571	0.266881	0.522643
RSc2171	prhK	hypothetical protein	1161	2496	1163	1606.67	628.854	646	1071	817	844.667	174.605	1018	2430	2448	1965.33	669.906	-0.433424	0.502402	0.201128	0.139154
RSc2172		drug transport transmembrane protein	546	929	595	690	170.178	290	543	476	436.333	107.028	494	616	722	610.667	93.157	-0.229169	0.0900514	0.557019	0.834032
RSc2173		sugar ATP binding ABC transporter protein	2096	2993	2116	2401.67	418.216	1597	2736	1532	1955	552.888	1835	2370	2955	2386.67	457.39	0.0923257	0.219978	0.751852	0.417536
RSc2174		transmembrane ABC transporter protein	514	896	778	729.333	159.703	489	961	614	688	199.671	473	580	911	654.667	186.445	0.317144	0.0739815	0.325544	0.841267
RSc2175		transmembrane ABC transporter protein	690	1135	899	908	181.782	549	1150	774	824.333	247.925	621	707	1231	853	269.582	0.251329	0.127027	0.47688	0.734497
RSc2176	tISrso5	isrso5-transposase protein	7	58	40	35	21.1187	2	8	28	12.6667	11.1156	26	21	53	33.3333	14.0554	-1.02549	0.499388	0.39612	0.682851
RSc2177		lipoprotein	3399	3926	3450	3591.67	237.324	4269	5869	4123	4753.67	790.909	3741	2590	3843	3391.33	568.156	0.813711	0.164178	0.0429554	0.685637
RSc2178		hypothetical protein	3276	5150	4900	4442	830.78	219	158	76	151	58.589	217	316	241	258	42.1663	-4.51358	-3.8877	5.50005e-05	0.000107977
RSc2179		hypothetical protein	2587	3969	4185	3580.33	707.906	124	113	61	99.3333	27.4752	158	224	183	188.333	27.207	-4.76894	-4.00929	2.0312e-05	4.28877e-05
RSc2180		putative transmembrane protein	2924	6948	7935	5935.67	2167.36	228	148	132	169.333	41.9947	263	451	361	358.333	76.7738	-4.58654	-3.74901	0.000184326	0.0004901
RSc2181		hypothetical protein	4786	7169	6632	6195.67	1020.61	225	209	90	174.667	60.2237	308	401	397	368.667	42.9289	-4.78275	-3.84978	1.51754e-05	3.92049e-05
RSc2182		hypothetical protein	3909	6236	5262	5135.67	954.185	177	161	59	132.333	52.2643	211	407	349	322.333	82.2084	-4.91075	-3.80806	2.11583e-05	6.36792e-05
RSc2183		hypothetical protein	1301	2062	2921	2094.67	661.765	1961	921	930	1270.67	488.153	1028	2034	1506	1522.67	410.867	-0.240037	-0.197704	0.753713	0.796345
RSc2184	qor	NADPH:quinone reductase, zeta-crystallin homolog oxidoreductase protein	4175	5318	4210	4567.67	530.758	4243	4081	2371	3565	846.872	2632	5482	5535	4549.67	1356.17	0.0411554	0.16209	0.91507	0.62882
RSc2185	mgsA	methylglyoxal synthase	1499	1802	1419	1573.33	164.957	989	1364	882	1078.33	206.666	1069	1601	2083	1584.33	414.131	-0.144662	0.193613	0.559917	0.427774
RSc2186		dehydrogenase/reductase oxidoreductase protein	1948	2211	1738	1965.67	193.505	986	1866	1143	1331.67	383.229	1503	1864	2069	1812	233.976	-0.172818	0.108514	0.585654	0.74252
RSc2187		hypothetical protein	1159	1384	941	1161.33	180.862	792	1367	842	1000.33	260.075	1018	1075	966	1019.67	44.5147	0.197302	0.0760068	0.583961	0.850558
RSc2188	upp	uracil phosphoribosyltransferase	1852	1249	984	1361.67	363.205	1707	1641	634	1327.33	491.001	728	1502	1140	1123.33	316.204	0.300709	-0.0293047	0.484928	0.953534
RSc2189		hypothetical protein	4693	6458	5171	5440.67	745.362	3293	3930	2514	3245.67	579.048	2966	5154	5853	4657.67	1229.76	-0.334458	-0.0426168	0.181378	0.883585
RSc2190		hypothetical protein	2406	2651	1799	2285.33	358.14	2287	3868	2286	2813.67	745.526	2312	1976	2900	2396	381.869	0.710559	0.31924	0.0572461	0.376291
RSc2191	purD	phosphoribosylamine--glycine ligase	2120	2440	1802	2120.67	260.463	3104	4691	3342	3712.33	698.81	2679	2239	3210	2709.33	396.989	1.22719	0.598742	0.0042692	0.0909159
RSc2192	hemF	coproporphyrinogen III oxidase	3560	6045	3947	4517.33	1091.72	3763	3947	2850	3520	479.68	2639	5238	5113	4330	1196.81	0.0967323	0.136396	0.766	0.660335
RSc2193	nadD	nicotinic acid mononucleotide adenylyltransferase	2283	3374	2261	2639.33	519.565	1784	2394	1375	1851	418.694	1496	2525	2905	2308.67	595.214	-0.103985	0.00694473	0.688389	0.979044
RSc2194		hypothetical protein	3578	2663	1445	2562	873.717	2949	4647	2238	3278	1010.61	2034	2053	2696	2261	307.689	0.823301	0.135941	0.063858	0.771552
RSc2195		SPOUT methyltransferase superfamily protein	1517	1027	540	1028	398.859	914	2778	846	1512.67	895.156	722	685	1125	844	199.27	0.973834	0.0612468	0.161559	0.940007
RSc2196	maf	Maf-like protein	739	765	363	622.333	183.683	572	1280	495	782.333	353.305	430	389	711	510	143.111	0.721949	0.0200106	0.174927	0.973787
RSc2197	cafA	ribonuclease G	4369	3315	2432	3372	791.803	3534	4796	2011	3447	1138.63	2270	3694	3144	3036	586.34	0.403679	0.0885154	0.226491	0.813714
RSc2198		hypothetical protein	873	293	208	458	295.494	576	593	146	438.333	206.827	134	244	254	210.667	54.365	0.403633	-0.561939	0.592297	0.452286
RSc2199		hypothetical protein	1514	842	677	1011	361.997	943	1208	451	867.333	313.641	373	704	770	615.667	173.694	0.172364	-0.430986	0.758577	0.409599
RSc2200	msbA	ABC transporter ATP-binding protein	1598	2500	1372	1823.33	487.29	2167	4274	2751	3064	888.196	2223	2036	3247	2502	532.298	1.16991	0.740986	0.0153513	0.090084
RSc2201		putative signal peptide protein	1091	1936	1111	1379.33	393.707	689	1416	1271	1125.33	314.162	1302	1328	1886	1505.33	269.381	0.14354	0.416574	0.782414	0.377905
RSc2202		glycosyl transferase protein	2529	2889	2813	2743.67	154.931	1486	1565	1288	1446.33	116.511	1533	3116	2940	2529.67	708.403	-0.505748	0.0551816	0.0799738	0.865888
RSc2203		hypothetical protein	1838	2841	1835	2171.33	473.527	2357	2539	2108	2334.67	176.662	1969	2453	3141	2521	480.877	0.550879	0.447718	0.0762088	0.140668
RSc2204	waaL	hypothetical protein	1376	2105	1456	1645.67	326.436	1550	2119	1870	1846.33	232.895	1683	1919	2421	2007.67	307.742	0.60421	0.533875	0.0698516	0.10345
RSc2205	dnaE	DNA polymerase III subunit alpha	10497	9893	7769	9386.33	1169.91	13553	14328	8136	12005.7	2754.5	7367	11059	9906	9444	1542.25	0.740295	0.22873	0.0140451	0.393074
RSc2206		hypothetical protein	1607	1426	938	1323.67	282.541	1121	1872	647	1213.33	504.348	655	1114	1397	1055.33	305.748	0.214011	-0.105742	0.626298	0.823084
RSc2207		putative TRP repressor binding protein	8721	9089	9809	9206.33	451.856	5067	3067	2073	3402.33	1245.08	2761	8854	5398	5671	2494.94	-1.05562	-0.549924	0.0826847	0.354927
RSc2208		putative pirin-like protein	6443	5938	5333	5904.67	453.768	3834	2441	1692	2655.67	887.544	1944	9233	4016	5064.33	3066.66	-0.77105	-0.120492	0.245984	0.878482
RSc2209		transcriptional regulator transcription regulator protein	2915	2099	2121	2378.33	379.587	1154	1516	792	1154	295.572	1027	2249	2533	1936.33	653.365	-0.661685	-0.130854	0.119838	0.779086
RSc2210	gluQ	glutamyl-Q tRNA(Asp) synthetase	2846	2913	2961	2906.67	47.1617	1702	2096	1381	1726.33	292.404	1572	3103	3099	2591.33	720.779	-0.356565	8.2941e-05	0.208552	0.99966
RSc2211	rhlE2	ATP-dependent RNA helicase protein	2054	2286	1394	1911.33	377.872	2957	5628	3491	4025.33	1154.03	2789	1141	2498	2142.67	718.179	1.52178	0.440137	0.0230006	0.477493
RSc2212		hypothetical protein	7833	3364	4315	5170.67	1922.17	2375	6799	5383	4852.33	1844.66	5858	2793	3321	3990.67	1337.88	0.559361	-0.0867369	0.492693	0.926741
RSc2213		putative transcription regulator transcription regulator protein	930	1455	843	1076	270.337	867	1142	730	913	171.315	788	1395	1442	1208.33	297.839	0.198766	0.384443	0.453766	0.143549
RSc2214		hypothetical protein	1250	1925	1161	1445.33	341.116	1014	1425	1143	1194	171.622	1241	1728	1815	1594.67	252.59	0.173391	0.387522	0.578049	0.199233
RSc2215	rpoD	RNA polymerase sigma factor RpoD	25375	11809	11368	16184	6501.51	19029	29256	12213	20166	7004.07	10257	10857	10900	10671.3	293.503	0.78828	-0.289775	0.115016	0.564146
RSc2216	dnaG	DNA primase	2181	2878	2175	2411.33	329.992	2644	3392	2555	2863.67	375.351	2080	1218	2292	1863.33	464.455	0.664383	-0.125242	0.132129	0.797765
RSc2217		hypothetical protein	2759	1722	1429	1970	570.586	1407	3171	1499	2025.67	810.743	1239	969	1484	1230.67	210.33	0.502615	-0.414038	0.342463	0.432234
RSc2218		putative transmembrane protein	309	625	433	455.667	129.998	264	443	407	371.333	77.306	387	407	590	461.333	91.3467	0.148729	0.309052	0.741531	0.467714
RSc2219	gcp	O-sialoglycoprotein endopeptidase	904	762	564	743.333	139.431	486	1257	717	820	323.076	731	505	670	635.333	95.4649	0.587378	0.0418312	0.285822	0.948521
RSc2220		putative GTP cyclohydrolase	9122	6615	4801	6846	1771.59	5398	8761	4281	6146.67	1904.03	4439	6633	7285	6119	1217.4	0.256964	0.0806111	0.528187	0.860806
RSc2221	dxs	1-deoxy-D-xylulose-5-phosphate synthase	5277	5243	3695	4738.33	737.879	3713	6065	3204	4327.33	1246.16	3508	4904	5074	4495.33	701.591	0.259466	0.148082	0.368848	0.620794
RSc2222	ispA	geranyltranstransferase	3112	3400	2923	3145	196.128	2136	3190	2385	2570.33	449.808	2462	3358	2586	2802	396.397	0.12066	0.0697899	0.733738	0.854672
RSc2223	xseB	exodeoxyribonuclease VII small subunit	1296	1504	1308	1369.33	95.3496	1279	1415	1097	1263.67	130.275	1031	1449	1308	1262.67	173.632	0.297879	0.105963	0.261711	0.709469
RSc2224		dioxygenase alpha subunit	5473	4124	2958	4185	1027.65	3559	5181	2383	3707.67	1147.11	2105	2637	3341	2694.33	506.221	0.228471	-0.383758	0.533286	0.283762
RSc2225		hypothetical protein	3225	1762	1841	2276	671.819	2040	3118	1588	2248.67	641.811	1375	1732	2260	1789	363.541	0.424758	-0.101703	0.337459	0.839295
RSc2226	sseA	thiosulfate sulfurtransferase protein	7323	3414	3531	4756	1815.77	7105	5271	1792	4722.67	2203.41	2045	3656	3938	3213	833.886	0.323527	-0.23552	0.582065	0.698703
RSc2227		hypothetical protein	602	1562	954	1039.33	396.536	3058	802	725	1528.33	1082.09	899	810	4106	1938.33	1533.2	0.998695	0.909762	0.401818	0.431692
RSc2228		putative carboxymethylenebutenolidase (dienelactone hydrolase) protein	14113	10180	7045	10446	2891.62	9245	10823	5756	8608	2117.07	6759	8044	10003	8268.67	1333.85	0.148561	-0.0661002	0.677053	0.865913
RSc2229	ndh	NADH dehydrogenase, membrane flavoprotein FAD NAD ubiquinone electron transport oxidoreductase	2876	3255	2191	2774	440.323	7939	8262	7419	7873.33	347.272	7381	3328	6346	5685	1719.38	1.94394	1.26924	0.00275904	0.0223362
[truncated: 2,376 more rows]
