# Supplementary material for: β‐1,4‐Cellobiohydrolase is involved in full expression of phcA, contributing to the feedback loop in quorum sensing of Ralstonia pseudosolanacearum strain OE1‐1
Source: Mol Plant Pathol. 2023 Mar 13;24(6):549–59. doi: 10.1111/mpp.13322 (PMC10189760; doi:10.1111/mpp.13322)
Supplement: Supplementary file 2 — Table S2 RNA‐seq data for transcripts of CbhA‐regulated genes in Ralstonia pseudosolanacearum OE1‐1 and phcA‐deletion (ΔphcA) and cbhA‐deletion (ΔcbhA) mutants grown in quarter‐strength M63 medium as well as predicted functions of proteins encoded by the genes. [file MPP-24-549-s003.xlsx]

## Sheet: Sheet2
Table S2 RNA-sequencing data for transcripts of CbhA-regulated genes in Ralstonia pseudosolanacearum strain OE1-1 and phcA-deletion (ΔphcA) and cbhA-deletion (ΔcbhA) mutants grown in quarter-strength M63 medium as well as predicted functions of proteins encoded by the genes.
Gene ID	Gene name	Description	Count values										log (fold change)a		q-valueb
			OE1-1					ΔcbhA
			value 1	value 2	value 3	mean	STDEV	value 1	value 2	value 3	mean	STDEV	ΔphcA	ΔcbhA	ΔphcA	ΔcbhA
RSc0025	phaP2	hypothetical protein	23457	20061	16093	19870.3	3009.36	837	661	1219	905.667	232.92	-4.27019	-4.23994	4.19258e-06	4.24742e-06
RSc0050		hypothetical protein	7967	5306	6017	6430	1124.92	357	571	714	547.333	146.702	-3.5916	-3.36072	1.47597e-05	2.0312e-05
RSc0095		hypothetical protein	472	593	230	431.667	150.914	75	54	61	63.3333	8.73053	-3.10112	-2.40676	0.000172555	0.000662818
RSc0115		putative hemagglutinin-related protein	14829	24337	15336	18167.3	4367.52	542	941	1274	919	299.242	-6.00943	-4.11876	2.35021e-06	4.19258e-06
RSc0116		hypothetical protein	26582	16764	16710	20018.7	4641.03	892	1041	1047	993.333	71.6953	-6.40691	-4.07857	2.54956e-06	6.76965e-06
RSc0117		hypothetical protein	15983	15971	15635	15863	161.295	808	1038	1127	991	134.405	-6.09247	-3.78886	2.35021e-06	3.50597e-06
RSc0118		hypothetical protein	9601	17547	17013	14720.3	3626.47	895	1295	1417	1202.33	222.952	-5.36424	-3.37354	7.77186e-06	5.92367e-05
RSc0119		hypothetical protein	6113	7658	6967	6912.67	631.913	294	431	628	451	137.086	-5.76882	-3.76943	2.35021e-06	4.19258e-06
RSc0120		hypothetical protein	3280	6029	5489	4932.67	1189.22	253	369	470	364	88.6604	-5.16171	-3.52153	2.54956e-06	6.24421e-06
RSc0215		short chain dehydrogenase	16458	3480	12996	10978	5487.04	929	2219	935	1361	606.703	-3.93887	-2.59847	0.0060528	0.0366387
RSc0216		transport transmembrane protein	2369	1977	3429	2591.67	613.33	205	474	201	293.333	127.761	-4.19897	-2.90021	0.000225566	0.00170773
RSc0217		oxidoreductase transmembrane protein	2400	1171	2938	2169.67	739.532	105	365	95	188.333	124.989	-4.90446	-3.25321	0.00115805	0.00888114
RSc0218		hypothetical protein	11175	13990	15514	13559.7	1797.34	217	463	352	344	100.588	-7.13647	-5.10733	1.14973e-05	4.3702e-05
RSc0219		putative acylphosphatase protein	1073	1146	1464	1227.67	169.749	110	226	115	150.333	53.5433	-2.65038	-2.80749	0.00136607	0.00101891
RSc0232		hypothetical protein	14537	27180	38774	26830.3	9897.8	201	446	628	425	174.953	-6.3116	-5.81419	5.50005e-05	7.20925e-05
RSc0241		hypothetical protein	815	1023	838	892	93.1057	100	234	265	199.667	71.6023	-2.57664	-2.0297	2.24191e-05	7.68123e-05
RSc0245	ripB	Type III effector protein	320	277	636	411	160.065	1657	1563	684	1301.33	438.204	3.63921	2.10737	0.00412439	0.0440905
RSc0293		putative signal peptide protein	22764	7034	4048	11282	8210.01	632	1443	1252	1109	346.186	-1.43017	-2.59974	0.120588	0.0154475
RSc0320		hypothetical protein	6171	188	276	2211.67	2799.9	20	59	10	29.6667	21.1397	-5.1597	-4.60095	0.0277775	0.0389552
RSc0324		hypothetical conserved protein	5409	5893	6064	5788.67	277.393	575	1204	1078	952.333	271.728	-3.47377	-2.42771	7.73162e-06	4.3702e-05
RSc0337		polyphenol oxidase B precursor	89347	63182	61433	71320.7	12766.5	3279	11520	8039	7612.67	3377.85	-3.68903	-3.08973	0.000337577	0.000881262
RSc0375		hypothetical protein	208	336	297	280.333	53.5682	763	2417	1157	1445.67	705.42	1.75994	2.51569	0.0033127	0.000464316
RSc0534		lipoprotein transmembrane	1856	1962	1543	1787	177.878	223	345	362	310	61.9085	-2.6867	-2.32677	1.09959e-05	2.24191e-05
RSc0592		hypothetical protein	764	2046	1654	1488	536.375	14425	36729	16588	22580.7	10043.3	2.90444	4.24668	0.000766341	0.000105448
RSc0598		hypothetical protein	696	926	1165	929	191.48	109	163	102	124.667	27.256	-2.54062	-2.64609	0.00361276	0.00280747
RSc0606		putative methyl-accepting chemotaxis transmembrane protein	87	170	129	128.667	33.8854	1631	3967	1390	2329.33	1162.18	3.32108	4.39406	0.00019236	4.84901e-05
RSc0613		hypothetical protein	24162	10193	12484	15613	6116.98	336	830	860	675.333	240.257	-5.7799	-4.22677	7.78258e-05	0.000361218
RSc0740		hypothetical protein	880	1411	1514	1268.33	277.794	109	210	167	162	41.3844	-3.79992	-2.7635	0.000102411	0.000530925
RSc0770		putative transmembrane dehydrogenase (small subunit) oxidoreductase protein	981	266	244	497	342.358	59	70	50	59.6667	8.17856	-2.21084	-2.58379	0.0252866	0.0118687
RSc0771		putative transmembrane dehydrogenase (large subunit) oxidoreductase protein	3054	2083	1895	2344	507.879	310	476	404	396.667	67.9673	-2.73548	-2.34452	0.000281663	0.000631367
RSc0798		putative purine nucleoside permease protein	4567	3843	4501	4303.67	326.853	185	308	317	270	60.2163	-3.89123	-3.79721	7.86854e-06	8.93229e-06
RSc0799		putative purine nucleoside permease protein	3035	4035	4811	3960.33	726.969	207	416	412	345	97.5944	-3.64744	-3.33531	4.39666e-05	6.54844e-05
RSc0800		putative ferrisiderophore receptor signal peptide protein	151	993	428	524	350.384	5081	10352	17454	10962.3	5069.66	6.80224	4.7125	0.00271216	0.00944425
RSc0801		putative lipoprotein transmembrane	113	338	195	215.333	92.9743	3803	3933	6718	4818	1344.55	7.14709	4.67401	0.00101094	0.00512955
RSc0811	sorB	sulfite:cytochrome C oxidoreductase subunit B	1133	1517	1660	1436.67	222.519	184	327	244	251.667	58.6307	-2.88584	-2.2908	5.25554e-05	0.000185081
RSc0815		hypothetical protein	4754	9018	8658	7476.67	1930.82	731	2496	1321	1516	733.633	-2.52878	-2.15354	0.0203714	0.033114
RSc0830		hypothetical protein	66	352	323	247	128.533	2426	1685	1858	1989.67	316.515	3.09135	3.76121	0.0210548	0.0108679
RSc0950		hypothetical protein	2009	1800	1703	1837.33	127.683	248	536	359	381	118.6	-2.70218	-2.10135	9.65851e-05	0.000415101
RSc0971		hypothetical conserved protein	17447	10695	10525	12889	3223.74	1475	3694	2526	2565	906.323	-2.40432	-2.11033	0.000713156	0.00159687
RSc1003		carboxypeptidase	3093	1467	1500	2020	758.845	158	283	187	209.333	53.4187	-2.85729	-2.97097	0.000509352	0.000421599
RSc1076		two-component system response regulator transcription regulator protein	2771	1707	1169	1882.33	665.661	160	376	349	295	96.0937	-2.31122	-2.40974	0.00180106	0.00146065
RSc1155		methyl-accepting chemotaxis transducer transmembrane protein	1400	1486	1054	1313.33	186.707	4854	14994	4618	8155.33	4836.63	1.65375	2.74017	0.0132316	0.001077
RSc1156		methyl-accepting chemotaxis transducer transmembrane protein	348	696	740	594.667	175.342	5635	12518	5415	7856	3297.76	2.96717	4.04771	0.000714129	0.000146529
RSc1293	emrA	multidrug resistance A (translocase) transmembrane protein	947	433	256	545.333	293.069	76	105	107	96	14.1657	-1.40723	-2.04865	0.0116098	0.00180329
RSc1353	ilvG	acetolactate synthase 2 catalytic subunit	2979	2593	2232	2601.33	305.018	238	482	455	391.667	109.216	-2.87466	-2.5324	3.24552e-05	6.26377e-05
RSc1354	menG	ribonuclease activity regulator protein RraA	1356	956	875	1062.33	210.27	139	188	184	170.333	22.2161	-2.84872	-2.39809	8.34121e-05	0.000207871
RSc1355		hypothetical protein	855	681	643	726.333	92.2942	105	167	163	145	28.3314	-2.66349	-2.09684	3.73641e-05	0.000132929
RSc1460		methyl-accepting chemotaxis transducer transmembrane protein	687	905	636	742.667	116.66	3721	8773	2876	5123.33	2603.66	1.83586	2.96461	0.0269346	0.00294073
RSc1466		ATPase associated with various cellular activities, AAA-5	726	698	600	674.667	54.0206	89	179	139	135.667	36.8179	-2.92149	-2.14324	5.53771e-05	0.000296775
RSc1469		putative dehydrogenase oxidoreductase protein	3302	1405	1201	1969.33	946.011	201	651	342	398	187.931	-2.18945	-2.02727	0.0104869	0.0153776
RSc1495		hypothetical protein	9667	8880	9724	9423.67	385.134	1185	2382	1886	1817.67	491.056	-3.33458	-2.16687	4.98824e-05	0.000539153
RSc1496		hypothetical protein	2995	2406	2683	2694.67	240.6	313	448	475	412	70.8661	-3.84009	-2.50454	8.92183e-06	6.55853e-05
RSc1497		Methyltransferase FkbM	838	567	721	708.667	110.978	122	185	128	145	28.3901	-2.85249	-2.05615	0.000195516	0.00124606
RSc1501	mel	Tyrosinase	78668	67733	66836	71079	5378.71	2747	8344	5905	5665.33	2291.24	-4.77683	-3.50306	2.58341e-05	0.000110796
RSc1502		hypothetical protein	35550	38720	38789	37686.3	1510.88	1466	4826	3343	3211.67	1374.85	-4.65101	-3.43663	4.13244e-05	0.00018301
RSc1503		hypothetical protein	11104	13379	15255	13246	1697.25	552	1721	933	1068.67	486.788	-4.82241	-3.49351	2.6288e-05	0.000120222
RSc1507		hypothetical protein	3553	1633	1417	2201	960.067	159	344	227	243.333	76.4039	-2.7283	-2.84983	0.000647772	0.000527957
RSc1546		Peroxidase / Pyruvate formate lyase - related protein	21763	18507	16692	18987.3	2097.9	926	1805	1824	1518.33	418.915	-4.14966	-3.45562	5.25434e-06	1.09959e-05
RSc1547		hypothetical protein	9100	3192	2854	5048.67	2868.05	190	305	329	274.667	60.6648	-3.94401	-3.76643	0.000216781	0.000281663
RSc1720		hypothetical protein	1852	948	1037	1279	406.798	136	198	223	185.667	36.5726	-2.04761	-2.53783	0.00915944	0.00289499
RSc1725		hypothetical protein	16491	21541	22064	20032	2512.95	138	288	170	198.667	64.505	-11.018	-6.42622	3.85903e-06	1.7968e-05
RSc1726		hypothetical protein	100050	57552	85115	80905.7	17603.2	320	449	548	439	93.3488	-9.65471	-7.28119	2.35021e-06	2.54956e-06
RSc1727		hypothetical protein	156972	80487	124166	120542	31329.9	500	1034	1018	850.667	248.045	-7.87719	-6.88591	1.56036e-05	2.70828e-05
RSc1728		hypothetical protein	17401	14358	16312	16023.7	1258.92	209	351	309	289.667	59.5614	-6.6416	-5.57559	2.889e-06	4.19258e-06
RSc1802		putative transcription regulator protein	3587	4828	4563	4326	533.633	115	234	231	193.333	55.4036	-5.25562	-4.31861	2.889e-06	4.41238e-06
RSc1816		putative transmembrane protein	1728	2458	2153	2113	299.36	155	255	290	233.333	57.2033	-3.77441	-2.98461	3.178e-06	6.07374e-06
RSc1817	iucD	putative siderophore biosynthesis oxidoreductase protein	6404	7336	6610	6783.33	399.741	524	589	783	632	110.021	-3.27095	-3.21258	4.19258e-06	4.19258e-06
RSc1818	metG2	methionyl-tRNA synthetase	5973	6508	6928	6469.67	390.818	578	869	942	796.333	157.235	-2.72607	-2.82182	3.25507e-05	2.82324e-05
RSc1819		hypothetical protein	1335	1590	1956	1627	254.869	134	184	191	169.667	25.3815	-3.06721	-3.03611	9.35519e-05	9.58127e-05
RSc1892		two-component system response regulator transcription regulator protein	10939	1898	1831	4889.33	4277.85	62	118	130	103.333	29.6348	-6.01121	-4.70318	0.00040526	0.00124606
RSc1894		methyl-accepting chemotaxis transducer transmembrane protein	258	556	524	446	133.576	939	3252	635	1608.67	1168.62	0.536336	2.04723	0.513959	0.0260666
RSc1944		putative VGR-related protein	3242	4007	2376	3208.33	666.278	373	722	506	533.667	143.815	-3.05694	-2.37009	2.03692e-05	7.20452e-05
RSc2024		hypothetical protein	2746	3770	2620	3045.33	514.992	432	264	339	345	68.7168	-3.08888	-2.87769	0.000162201	0.000251125
RSc2025		hypothetical protein	8896	9174	5817	7962.33	1521.22	714	333	498	515	156.006	-4.47947	-3.69973	5.50005e-05	0.000141322
RSc2107	rsl	fucose-binding lectin protein	29356	48115	59650	45707	12484.1	145	209	218	190.667	32.4996	-9.74452	-7.65803	6.37786e-06	1.39834e-05
RSc2178		hypothetical protein	3276	5150	4900	4442	830.78	217	316	241	258	42.1663	-4.51358	-3.8877	5.50005e-05	0.000107977
RSc2179		hypothetical protein	2587	3969	4185	3580.33	707.906	158	224	183	188.333	27.207	-4.76894	-4.00929	2.0312e-05	4.28877e-05
RSc2180		putative transmembrane protein	2924	6948	7935	5935.67	2167.36	263	451	361	358.333	76.7738	-4.58654	-3.74901	0.000184326	0.0004901
RSc2181		hypothetical protein	4786	7169	6632	6195.67	1020.61	308	401	397	368.667	42.9289	-4.78275	-3.84978	1.51754e-05	3.92049e-05
RSc2182		hypothetical protein	3909	6236	5262	5135.67	954.185	211	407	349	322.333	82.2084	-4.91075	-3.80806	2.11583e-05	6.36792e-05
RSc2238		hypothetical protein	418	684	208	436.667	194.774	1975	874	1479	1442.67	450.215	3.1915	2.14463	0.00454274	0.0260226
RSc2279		signal peptide protein	18717	11776	20028	16840.3	3620.8	1091	2863	2719	2224.33	803.541	-2.50013	-2.76081	0.00712764	0.00424186
RSc2499		putative multidrug resistance protein	1048	555	916	839.667	208.378	115	264	115	164.667	70.2393	-2.82886	-2.12646	0.00260753	0.010878
RSc2508		hypothetical protein	76385	39143	48676	54734.7	15796	1679	2219	1949	1949	220.454	-7.23708	-4.55214	5.6939e-06	3.29075e-05
RSc2662		hypothetical protein	22815	12134	13648	16199	4718.87	2071	4526	3094	3230.33	1006.88	-2.28687	-2.03936	0.0017159	0.00329177
RSc2748	phcA	transcription regulator protein	36094	25066	25416	28858.7	5118.15	3378	3796	3876	3683.33	218.36	-17.6702	-2.72052	2.35021e-06	0.000135621
RSc2799		putative methyl-accepting chemotaxis transmembrane protein	252	331	199	260.667	54.2361	806	2297	728	1277	721.952	1.36868	2.41562	0.0212642	0.00129601
RSc2894		hypothetical protein	52	164	145	120.333	48.9376	549	1620	580	916.333	497.728	1.54404	3.32348	0.0493578	0.00160762
RSc2895		putative signal peptide protein	69	131	126	108.667	28.1227	526	1502	486	838	469.803	1.4307	3.21262	0.0568294	0.0015594
RSc2896		hypothetical protein	103	150	170	141	28.0832	480	1586	560	875.333	503.577	1.09976	2.81867	0.0940933	0.00170773
RSc2897		Flagellar chaperone FliT-related protein	80	165	5976	2073.67	2759.58	5258	12262	4113	7211	3602.06	3.97029	5.11032	0.0909546	0.0484501
RSc2921	ggt2	gamma-glutamyltranspeptidase precursor	2326	4867	6555	4582.67	1738.15	209	472	391	357.333	109.977	-4.3486	-3.38984	4.42935e-05	0.000150016
RSc2923		putative transmembrane sensor histidine kinase transcription regulator protein	1672	2904	3073	2549.67	624.427	247	483	365	365	96.3466	-3.33545	-2.56847	0.000181191	0.000735439
RSc3060		transporter transmembrane protein	319	521	234	358	120.369	3717	558	2871	2382	1335.21	3.4107	3.0603	0.0194251	0.0319499
RSc3070	gstL	glutathione S-transferase protein	3871	3118	3026	3338.33	378.52	276	711	632	539.667	189.209	-2.97099	-2.46981	0.00013833	0.000401013
RSc3073		hypothetical protein	17	68	44	43	20.8327	406	1766	343	838.333	656.463	2.59522	4.51579	0.0148935	0.00107195
RSc3074		hypothetical protein	12	71	35	39.3333	24.2808	542	2138	275	985	822.548	3.33473	4.94275	0.0114214	0.0019359
RSc3093		glutamate carboxypeptidase	741	939	619	766.333	131.862	2243	3325	3078	2882	462.956	2.25377	2.13798	2.10452e-05	2.81011e-05
RSc3101		putative serine protease protein	4175	12318	13838	10110.3	4242.54	36480	51582	52522	46861.3	7350.74	2.28641	2.72298	0.00370448	0.0016611
RSc3136		putative methyl-accepting chemotaxis transmembrane protein	169	483	400	350.667	132.852	2026	4772	1263	2687	1506.86	1.96813	3.3401	0.0233655	0.00230933
RSc3144		hypothetical protein	4821	6797	7831	6483	1248.73	398	782	729	636.333	169.91	-4.61834	-3.14372	9.70636e-06	5.56742e-05
RSc3146		Type I periplasmic binding domain of uncharacterized extracellular ligand-binding proteins	1608	1783	1381	1590.67	164.573	53	149	140	114	43.2897	-3.90947	-3.64829	2.24191e-05	3.12535e-05
RSc3151		putative transmembrane protein	20761	25744	37388	27964.3	6967.15	720	1719	1426	1288.33	419.297	-4.88421	-4.24614	8.23791e-05	0.000157881
RSc3153		hypothetical protein	7306	10991	8743	9013.33	1516.49	786	1469	1112	1122.33	278.929	-3.78349	-2.78973	1.08764e-05	4.60461e-05
RSc3155		signal peptide protein	721	1111	2889	1573.67	943.611	4912	7984	3407	5434.33	1904.71	2.60806	2.38699	0.0162919	0.0259947
RSc3286	solI	autoinducer synthesis protein SOLI	1352	2099	2202	1884.33	378.758	143	313	305	253.667	78.3213	-3.2267	-2.709	9.12069e-06	2.07514e-05
RSc3287	solR	transcriptional activator SOLR transcription regulator protein	1086	1724	1511	1440.33	265.212	101	240	146	162.333	57.9099	-3.52089	-2.96962	0.000367378	0.000829869
RSc3288	lecM	probable sugar-binding lectin protein	39380	32104	56698	42727.3	10315.7	51	138	282	157	95.2575	-9.02182	-8.04582	9.12069e-06	1.29491e-05
RSc3290	ripAX1	Type III effector protein	292	265	551	369.333	128.93	1913	1463	835	1403.67	442.087	3.75487	2.35718	0.00319273	0.0263021
RSc3292		hypothetical protein	2576	3031	2972	2859.67	202.024	54	111	92	85.6667	23.6972	-5.61133	-4.86441	1.03268e-05	1.7968e-05
RSc3307		putative methyl-accepting chemotaxis transmembrane protein	405	589	421	471.667	83.2239	2392	6637	2105	3711.33	2072.07	1.71519	3.12084	0.0114892	0.000521716
RSc3370		hypothetical protein	1633	2123	2012	1922.67	209.778	123	336	241	233.333	87.1257	-3.41982	-2.90328	1.20018e-05	2.75068e-05
RSc3375		hypothetical protein	793	895	868	852	43.1509	101	154	105	120	24.097	-2.94793	-2.61367	0.000160091	0.000307172
RSc3376		putative signal peptide protein	5332	10039	9189	8186.67	2048.16	839	2785	1512	1712	806.94	-2.98092	-2.11799	0.000840976	0.00486924
RSc3377		hypothetical protein	5241	5992	4939	5390.67	442.721	456	1588	1048	1030.67	462.3	-3.17576	-2.26419	0.000614592	0.00362467
RSc3378		hypothetical protein	8931	17333	17274	14512.7	3946.91	1381	4910	2630	2973.67	1461.06	-3.34697	-2.1502	0.00134015	0.010878
RSc3412	cheD4	putative methyl-accepting chemotaxis I (serine chemoreceptor) transmembrane protein	530	605	416	517	77.7046	6111	15437	4069	8539	4948.35	3.6055	4.17859	0.000222381	0.000108843
RSp0107		putative transport transmembrane protein	11590	3631	2437	5886	4062.69	324	652	543	506.333	136.392	-2.23558	-3.09288	0.1167	0.0348823
RSp0116		putative lipoprotein	1288	2498	1627	1804.33	509.647	79	142	96	105.667	26.6124	-4.28739	-3.83968	6.24421e-06	9.82716e-06
RSp0118		hypothetical protein	2090	2623	2526	2413	231.803	140	281	254	225	61.1065	-4.16657	-3.23823	6.07374e-06	1.7968e-05
RSp0138	pme	putative pectinesterase	21199	23217	23124	22513.3	930.149	655	818	1039	837.333	157.362	-4.79205	-4.5535	1.0321e-05	1.23352e-05
RSp0162	egl	endoglucanase precursor (endo-1,4-BETA- glucanase) protein	6579	5680	5471	5910	480.688	330	441	355	375.333	47.5418	-4.40467	-3.75853	1.39103e-05	2.87533e-05
RSp0169		putative transmembrane protein	120180	59172	104008	94453.3	25806.5	469	607	733	603	107.815	-8.21177	-7.05161	5.38272e-06	8.92183e-06
RSp0172		hypothetical protein	9444	6217	7525	7728.67	1325.27	91	153	178	140.667	36.5726	-6.79906	-5.55952	2.85655e-06	4.19258e-06
RSp0173		putative NIFS-like protein	6717	6739	8752	7402.67	954.165	99	173	204	158.667	44.048	-6.9602	-5.35917	2.54956e-06	3.85903e-06
RSp0174		methyltransferase protein	8478	8329	10137	8981.33	819.441	99	205	235	179.667	58.34	-6.49796	-5.46914	5.21921e-06	9.12069e-06
RSp0175		putative VGR-related protein	4828	10419	6833	7360	2312.74	1081	1130	1281	1164	85.1156	-3.85112	-2.33556	3.10232e-05	0.000438422
RSp0176		hypothetical protein	2100	1792	1285	1725.67	336.012	243	219	271	244.333	21.2498	-3.03221	-2.56161	1.09959e-05	2.56492e-05
RSp0178		hypothetical protein	13156	17565	16607	15776	1893.45	1954	2502	2610	2355.33	287.19	-3.10884	-2.53817	0.000218054	0.000635685
RSp0179		hypothetical protein	6031	6773	6610	6471.33	318.394	785	931	828	848	61.259	-2.93881	-2.71873	0.000150016	0.000220476
RSp0211		hypothetical protein	1008	1198	1342	1182.67	136.785	90	134	139	121	22.0151	-4.46844	-3.06921	2.889e-06	9.12069e-06
RSp0212		dioxygenase signal peptide protein	1302	2070	2517	1963	501.759	204	643	368	405	181.121	-2.52459	-2.09543	0.00230933	0.00592592
RSp0220		two-component transmembrane sensor histidine kinase transcription regulator protein	1399	1128	1350	1292.33	117.911	111	285	243	213	74.135	-3.07871	-2.44667	0.000113312	0.000415101
RSp0255		methyl-accepting chemotaxis transducer transmembrane protein	133	203	155	163.667	29.2271	2596	7694	2090	4126.67	2530.93	3.51583	4.81665	0.00099371	0.000194758
RSp0261		putative transmembrane protein	7903	22289	16406	15532.7	5905.44	1248	1999	1969	1738.67	347.17	-4.53449	-2.8941	0.000251125	0.00230933
RSp0277	treA	periplasmic alpha,alpha-trehalase signal peptide protein	11554	8487	13587	11209.3	2096.28	221	345	257	274.333	52.0854	-6.03994	-5.12277	1.66138e-05	3.23824e-05
RSp0303	cheD2	methyl-accepting chemotaxis transmembrane protein	216	336	226	259.333	54.365	4510	10513	3103	6042	3213.23	4.08214	4.7394	0.000162566	8.00736e-05
RSp0338	epsR	negative regulator of exopolysaccharide production transcription regulator protein	2136	4313	2937	3128.67	899.031	287	579	560	475.333	133.397	-3.79065	-2.50305	5.1422e-06	3.14016e-05
RSp0339	flgN	flagella synthesis protein FLGN	391	633	540	521.333	99.6739	3014	7147	3405	4522	1863.01	2.85432	3.30818	9.4272e-05	4.58462e-05
RSp0340	flgM	negative regulator of flagellin synthesis (anti- sigma-28 factor) protein	1132	1198	1166	1165.33	26.9485	3242	9710	4396	5782.67	2816.72	2.04782	2.42432	0.00135238	0.000538942
RSp0341	flgA	flagellar basal body P-ring biosynthesis protein FlgA	268	1677	2262	1402.33	836.895	5146	13943	6605	8564.67	3849.42	1.62475	3.32118	0.10822	0.00831365
RSp0342	flgB	flagellar basal-body rod protein FlgB	438	1499	1554	1163.67	513.615	4907	15404	5351	8554	4847.07	2.09837	3.27065	0.0100209	0.00122033
RSp0343	flgC	flagellar basal-body rod protein FlgC	488	1895	1834	1405.67	649.366	6665	16828	9152	10881.7	4325.54	2.15144	3.40844	0.004094	0.000386023
RSp0344	flgD	basal-body rod modification protein FlgD	809	2839	2584	2077.33	902.869	11235	24274	16125	17211.3	5378.29	2.32172	3.47422	0.00163347	0.000185224
RSp0345	flgE	flagellar hook protein FlgE	2724	6977	6669	5456.67	1936.37	32304	72801	38562	47889	17799.7	2.49793	3.45274	0.00109292	0.000190516
RSp0346	flgF	flagellar basal-body rod protein FlgF	988	2819	2744	2183.67	846.018	12961	28956	14351	18756	7234.78	2.47498	3.4665	0.001985	0.00034543
RSp0347	flgG	flagellar basal-body rod protein FlgG	760	2241	2296	1765.67	711.468	10784	22512	12519	15271.7	5168.45	2.55135	3.50545	0.00191313	0.000367961
RSp0348	flgH	flagellar L-ring protein precursor	423	1129	1237	929.667	360.97	4634	8866	5455	6318.33	1832.39	2.15159	3.18061	0.00297492	0.000394072
RSp0349	flgI	flagellar basal body P-ring protein	457	1279	1394	1043.33	417.25	4347	10214	5530	6697	2533.36	1.93569	3.05648	0.00493371	0.000450076
RSp0350	flgJ	flagellar protein flgJ	516	1173	1323	1004	350.46	3482	9176	4789	5815.67	2435.29	1.73197	2.82233	0.0052173	0.000388317
RSp0351	flgK	flagellar hook-associated protein FlgK	372	848	742	654	204.046	8701	23338	8974	13671	6836.51	3.71257	4.63892	0.000133023	4.67694e-05
RSp0352	flgL	flagellar hook-associated protein 3	240	646	595	493.667	180.574	6622	18396	6991	10669.7	5465.42	3.6079	4.73986	0.000265821	7.06809e-05
RSp0373	fliR	flagellar biosynthetic fliR transmembrane protein	43	238	143	141.333	79.6171	529	1892	880	1100.33	577.842	1.90126	3.39834	0.00980203	0.000475371
RSp0374	fliQ	flagellar biosynthesis protein FliQ	68	297	180	181.667	93.4963	655	2004	1166	1275	556.094	1.75112	3.20697	0.00846563	0.000333226
RSp0375	fliP	flagellar biosynthesis protein FliP	39	299	178	172	106.229	869	1689	1222	1260	335.84	1.97426	3.66162	0.0318733	0.00222222
RSp0376	fliO	flagellar FLIO transmembrane protein	52	353	273	226	127.298	1126	3082	1525	1911	843.892	1.86976	3.79726	0.0397861	0.00187998
RSp0377	fliN	flagellar motor switch protein FliN	300	982	736	672.667	282.004	3225	9906	4647	5926	2873.54	2.05486	3.48459	0.00590907	0.000373047
RSp0378	fliM	flagellar motor switch protein FliM	348	1361	1112	940.333	431.002	4279	12965	5224	7489.33	3891.05	1.87459	3.44292	0.0151211	0.000793987
RSp0379	fliL	flagellar basal body-associated protein FliL	150	336	271	252.333	77.0728	1504	3152	1272	1976	836.934	2.59746	3.27274	0.00239112	0.000725766
RSp0380		hypothetical protein	117	300	234	217	75.6703	2683	9404	2055	4714	3326.23	3.04346	4.66432	0.00239879	0.000292882
RSp0382	fliC	flagellin protein	5836	4238	3236	4436.67	1070.7	74035	115295	65443	84924.3	21759.9	4.84572	4.46241	8.94117e-05	0.000127459
RSp0383	fliD	flagellar hook-associated protein 2	568	879	680	709	128.611	12621	31505	11038	18388	9297.61	4.02351	4.87684	7.20925e-05	3.14016e-05
RSp0387		hypothetical protein	56	365	302	241	133.319	1210	3078	1850	2046	775.099	2.6385	3.62663	0.00610386	0.00129601
RSp0388		hypothetical protein	356	1536	1132	1008	489.647	5710	11373	9249	8777.33	2335.84	2.7282	3.58572	0.000535797	0.000127814
RSp0389	fliE	flagellar hook-basal body protein FliE	586	1193	1321	1033.33	320.6	3898	8955	7013	6622	2082.94	2.69207	2.91572	0.000152939	9.73836e-05
RSp0390	fliF	flagellar M-ring transmembrane protein	564	2635	2805	2001.33	1018.71	7187	21899	10198	13094.7	6345.8	2.40881	3.13974	0.0131081	0.00390282
RSp0391	fliG	flagellar motor switch protein G	413	1747	1798	1319.33	641.213	5416	14909	7624	9316.33	4056.05	2.40914	3.23802	0.00638906	0.00149776
RSp0392	fliH	flagellar assembly protein H	243	1499	1636	1126	626.875	4523	12398	6135	7685.33	3396.72	1.95563	3.41726	0.0279748	0.00251731
RSp0393	fliI	flagellum-specific ATP synthase	241	1041	1173	818.333	411.778	3260	9109	4031	5466.67	2594.68	2.10384	3.22677	0.0141921	0.00200933
RSp0394	fliJ	flagellar protein	250	371	370	330.333	56.8057	1993	4847	1696	2845.33	1420.58	2.61913	3.28993	0.000974439	0.000296775
RSp0395	fliK	flagellar hook-length control protein	436	702	898	678.667	189.331	4659	8163	3595	5472.33	1951.54	2.49702	3.33725	0.00259474	0.000597874
RSp0404		hypothetical protein	584	225	382	397	146.944	20	100	72	64	33.1461	-3.68975	-2.39377	0.00230745	0.0165472
RSp0405		hypothetical protein	2631	1380	2386	2132.33	541.301	162	415	301	292.667	103.455	-3.72938	-2.62238	0.000251125	0.00177857
RSp0406		hypothetical protein	2674	2133	3392	2733	515.675	151	456	321	309.333	124.789	-4.79081	-2.94814	4.07557e-05	0.000485423
RSp0407		hypothetical protein	3706	4065	5048	4273	567.268	250	909	512	557	270.911	-5.03169	-2.80054	3.92049e-05	0.000780612
RSp0496		hypothetical protein	2973	3488	3662	3374.33	292.541	418	573	571	520.667	72.6009	-2.20485	-2.49284	0.00108472	0.00050625
RSp0497		hypothetical protein	1634	1987	1841	1820.67	144.827	156	245	295	232	57.4862	-2.61121	-2.79074	8.65845e-05	5.93533e-05
RSp0498		hypothetical protein	3352	3898	3740	3663.33	229.401	345	457	429	410.333	47.5908	-2.56551	-2.95482	0.000378721	0.000160372
RSp0499		putative transport transmembrane protein	1115	4121	4041	3092.33	1398.57	182	292	325	266.333	61.1356	-3.82833	-3.19829	0.00113537	0.0025372
RSp0500		hypothetical protein	6714	15282	14223	12073	3813.97	510	995	1001	835.333	230.058	-4.91146	-3.61829	1.10648e-05	4.39666e-05
RSp0501		hypothetical protein	11549	23738	30015	21767.3	7666.42	470	1642	957	1023	480.738	-5.36587	-4.24257	0.000632621	0.00177632
RSp0507	cheD1	methyl-accepting chemotaxis I	284	1256	214	584.667	475.564	1445	4657	1116	2406	1597.35	1.52136	2.44343	0.0622784	0.00838547
RSp0518		putative VGR-related protein	450	703	447	533.333	119.979	79	104	158	113.667	32.968	-2.26788	-2.01564	0.00015229	0.00029853
RSp0532		putative aminopeptidase transmembrane protein	4500	5941	2680	4373.67	1334.29	693	248	547	496	185.215	-3.86014	-2.82099	0.000401625	0.00216771
RSp0533		hypothetical protein	11	42	28	27	12.6754	125	117	276	172.667	73.1407	2.2201	3.03433	0.00773464	0.00158906
RSp0569		putative Mannose-binding lectin	54259	36690	65210	52053	11747.3	848	2287	1714	1616.33	591.515	-5.72717	-4.7745	4.39666e-05	0.000100122
RSp0598		putative response regulator transcription regulator protein	103	234	238	191.667	62.7181	4180	11795	2284	6086.33	4110.18	3.78873	5.30686	0.00198323	0.000418697
RSp0602		signal peptide protein	14860	21615	34540	23671.7	8164.88	3366	3313	2237	2972	520.174	-2.1635	-2.59481	0.00962602	0.00434296
RSp0603		putative serine protease protein	6493	6057	26019	12856.3	9309.11	889	808	687	794.667	83.0033	-3.54304	-3.3657	0.00838358	0.0103502
RSp0638		ABC transporter ATP-binding protein	2608	3808	2070	2828.67	726.49	211	299	317	275.667	46.3129	-4.45818	-3.11658	6.52945e-06	3.23824e-05
RSp0639		hypothetical protein	6822	9035	4701	6852.67	1769.48	424	472	575	490.333	62.9938	-5.87096	-3.53184	2.54956e-06	9.12069e-06
RSp0640		hypothetical protein	2988	3509	1647	2714.67	784.344	172	201	222	198.333	20.4993	-6.34578	-3.49364	7.77186e-06	9.12744e-05
RSp0641	rmyA	peptide synthetase protein	38720	53092	41350	44387.3	6248.07	5031	4564	3772	4455.67	519.662	-4.77498	-3.04939	1.72807e-05	0.000151048
RSp0642	rmyB	peptide synthetase protein	32287	38401	36377	35688.3	2543.09	5254	5738	3855	4949	798.411	-3.65779	-2.59654	6.018e-05	0.000394717
RSp0661		hypothetical protein	4691	1262	1881	2611.33	1492.1	300	632	489	473.667	135.971	-2.05913	-2.02527	0.0157016	0.0175454
RSp0672	ripG2, gala2	Type III effector protein GALA2	167	221	749	379	262.557	1207	1387	655	1083	311.435	2.75381	2.31408	0.0200849	0.0447542
RSp0673		lipoprotein	217	280	87	194.667	80.3589	1081	936	1777	1264.67	367.079	3.53437	3.03125	0.00136436	0.00286257
RSp0674		lipoprotein	132	311	131	191.333	84.6181	898	806	1757	1153.67	428.271	3.08108	2.88792	0.00187998	0.00258411
RSp0675		lipoprotein	161	331	141	211	85.2447	939	997	1947	1294.33	462.112	3.18105	2.8816	0.000690878	0.00118679
RSp0684		hypothetical protein	906	160	149	405	354.289	46	48	67	53.6667	9.46338	-0.78533	-2.12773	0.443835	0.049398
RSp0711		conserved hypothetical protein	1533	1650	1788	1657	104.221	230	381	396	335.667	74.9681	-2.84807	-2.12793	0.000425393	0.00200933
RSp0712		hypothetical protein	7935	4684	4556	5725	1563.58	585	1283	1245	1037.67	320.459	-2.72791	-2.23599	0.00230745	0.00610386
RSp0722		L-aspartate dehydrogenase	2183	3000	4249	3144	849.565	331	898	485	571.333	239.391	-2.62031	-2.24203	0.00434296	0.0090841
RSp0733		hypothetical protein	1820	811	372	1001	606.218	121	148	178	149	23.2809	-1.79209	-2.19463	0.0206576	0.00869364
RSp0735		hypothetical protein	2468	2170	1212	1950	535.838	313	386	391	363.333	35.6495	-2.79079	-2.1406	1.51754e-05	5.81303e-05
RSp0739	tssL	Type VI Secretion System component protein	6777	5249	3793	5273	1218.33	589	676	909	724.667	135.096	-3.98642	-2.60799	5.25434e-06	3.57683e-05
RSp0740	tssK	Type VI Secretion System component protein	13245	9736	6602	9861	2713.43	1059	1081	1777	1305.67	333.404	-3.90182	-2.64644	4.64743e-05	0.000367198
RSp0741	tssJ	Type VI secretion system, lipoprotein	5366	5289	3042	4565.67	1077.85	414	590	732	578.667	130.07	-4.39212	-2.71952	1.55884e-05	0.000160372
RSp0742		putative lipoprotein	25875	15514	12705	18031.3	5663.62	1651	1544	1594	1596.33	43.7137	-5.40092	-3.21196	5.76588e-06	5.21396e-05
RSp0743	tssA	Type VI Secretion protein	24507	24739	28781	26009	1962.39	2906	3210	2196	2770.67	424.881	-5.86641	-3.01052	1.69794e-05	0.000415101
RSp0744	tssB	Type VI Secretion protein	58776	65251	69195	64407.3	4295.17	6879	7048	6425	6784	263.06	-5.89668	-3.02809	9.12069e-06	0.000190884
RSp0745		Type VI secretion system effector, Hcp1 family	71459	52699	41351	55169.7	12415.1	5324	4043	4298	4555	553.641	-5.50762	-3.34832	3.50597e-06	2.11511e-05
RSp0746		Type VI secretion system, lysozyme-related	3974	5508	4102	4528	694.932	579	426	663	556	98.1122	-5.15039	-2.77357	4.90531e-06	6.98338e-05
RSp0747	tssD	Type VI Secretion protein	6072	8761	5552	6795	1406.29	879	685	1018	860.667	136.563	-4.64896	-2.7171	6.07374e-06	7.12091e-05
RSp0748	tssE	Type VI secretion protein	3065	4310	3378	3584.33	528.795	539	416	558	504.333	62.9409	-4.62571	-2.56903	7.26143e-06	0.000118625
RSp0749	tssH	Type VI secretion ATPase, ClpV1 family	17083	18267	14045	16465	1778.16	2684	1928	2484	2365.33	319.839	-4.54334	-2.56801	5.14995e-06	6.78514e-05
RSp0750	vgrG2	putative VGR-related protein	7509	9682	7451	8214	1038.3	1311	1047	1241	1199.67	111.67	-4.18441	-2.53725	9.12069e-06	0.000102411
RSp0752		putative transmembrane protein	9060	9588	7320	8656	968.975	1788	1823	1463	1691.33	162.087	-2.8519	-2.11873	1.72024e-05	7.92903e-05
RSp0761		type VI secretion system OmpA/MotB family protein	3315	2671	2008	2664.67	533.599	627	391	553	523.667	98.554	-2.56473	-2.09484	5.25554e-05	0.000160372
RSp0762		Type VI secretion system-associated protein	3008	2983	2212	2734.33	369.486	606	375	620	533.667	112.34	-2.98075	-2.1138	4.39666e-05	0.000296491
RSp0763	tssM	Type VI secretion protein	9578	11448	7971	9665.67	1420.83	1790	1461	2159	1803.33	285.113	-3.23786	-2.17402	1.48115e-05	0.00011643
RSp0764		hypothetical protein	2319	2545	2059	2307.67	198.57	323	257	416	332	65.2227	-3.4603	-2.5546	5.80793e-05	0.000296491
RSp0765		hypothetical protein	1011	1117	924	1017.33	78.9191	159	151	182	164	13.1403	-3.23991	-2.39615	6.61399e-06	2.88014e-05
RSp0766		hypothetical protein	1314	2189	1510	1671	374.92	235	276	305	272	28.717	-3.559	-2.36287	3.23824e-05	0.000273567
RSp0767		hypothetical protein	7552	8720	5742	7338	1225.14	702	998	931	877	126.731	-5.27477	-2.83301	2.35021e-06	1.16027e-05
RSp0768	vgrG3	Type VI Secretion associated VGR-related protein	4587	9266	6174	6675.67	1942.85	938	993	1055	995.333	47.7935	-4.32986	-2.4529	3.04253e-05	0.000562838
RSp0773		putative signal peptide protein	2675	4729	3422	3608.67	848.867	512	720	657	629.667	87.0874	-3.0649	-2.28946	0.000425393	0.00196626
RSp0778	lasR	transcriptional activator of quorum sensing autoinducer synthesis transcription regulator protein	401	426	303	376.667	53.0807	52	78	108	79.3333	22.8813	-3.41391	-2.05492	1.03268e-05	0.000123024
RSp0803		signal peptide protein	2301	1867	2353	2173.67	217.883	223	354	295	290.667	53.5682	-3.21428	-2.67434	2.94379e-05	7.20452e-05
RSp0808		Putative metallopeptidase protein	127	617	353	365.667	200.242	2096	5714	3141	3650.33	1520.32	2.56818	3.75034	0.00193432	0.000251125
RSp0814	mqo	malate:quinone oxidoreductase	179	298	143	206.667	66.2336	1259	729	1529	1172.33	332.298	3.56956	2.85283	0.000731044	0.00246165
RSp0822	ripAF1	Type III effector protein	83	93	947	374.333	404.957	1756	3445	1094	2098.33	989.847	3.87324	3.95183	0.034598	0.0359056
RSp0839		hypothetical protein	50	68	635	251	271.628	1539	3115	1715	2123	705.12	4.43781	4.44405	0.0125927	0.0135583
RSp0840		putative methyl-accepting chemotaxis transducer transmembrane protein	147	277	1032	485.333	390.178	6059	14416	6967	9147.33	3743.91	4.35529	5.03541	0.00275904	0.00155795
RSp0848		hypothetical protein	45	67	168	93.3333	53.5558	433	508	170	370.333	144.928	3.25365	2.63902	0.00962602	0.0269242
RSp0849	prhI	RNA polymerase sigma factor	2623	3861	2340	2941.33	660.486	6513	13967	10992	10490.7	3063.66	2.14511	2.03399	0.000264227	0.000356406
RSp0850	prhR	3-compartiment signal transduction system, component PRHR transmembrane protein	1297	1886	1283	1488.67	281.015	3659	6999	5313	5323.67	1363.57	2.00104	2.0418	9.60836e-05	8.54966e-05
RSp0863	hrcV	Hrp conserved HRCV transmembrane protein	87	129	1484	566.667	648.879	1723	3773	1034	2176.67	1163.3	3.03789	3.75554	0.0798137	0.0474294
RSp0864	hrcU	type III secretion system protein HrcU	22	40	340	134	145.849	624	1567	304	831.667	536.12	3.4559	4.15324	0.0509213	0.031919
RSp0873	hrpB	regulatory HRPB transcription regulator protein	824	1131	10331	4095.33	4411.06	17904	44866	20711	27827	12102.8	3.33188	4.15667	0.0371907	0.0180324
RSp0874	hrcC	Hrp conserved HRCC transmembrane protein	244	238	4183	1555	1858.28	7577	13333	5291	8733.67	3383.47	4.24447	4.45507	0.044211	0.0404821
RSp0875	ripAC, popC	Type III effector protein PopC	319	410	1717	815.333	638.656	4082	6195	1937	4071.33	1738.34	4.17908	3.18615	0.00809059	0.0269242
RSp0880	pglA	polygalacturonase precursor (pectinase) signal peptide protein	339	808	904	683.667	246.847	3762	3558	4239	3853	285.366	2.64984	3.01266	0.00455181	0.00264023
RSp0881		putative transmembrane protein	397	1405	1440	1080.67	483.636	2954	2908	3844	3235.33	430.802	2.25115	2.04793	0.00922456	0.0148935
RSp0883		hypothetical protein	296	838	1274	802.667	400.048	3445	5087	4722	4418	703.966	2.34965	2.98796	0.00404075	0.00127646
RSp0885	ripAQ	Type III effector protein	345	487	1521	784.333	524.118	2283	5612	1585	3160	1757.09	3.03552	2.57843	0.019828	0.0405728
RSp0924		Glycoside hydrolase, putative chitinase	28688	27971	32873	29844	2161.74	953	2307	1718	1659.33	554.323	-4.86151	-3.98097	3.57683e-05	8.94117e-05
RSp0930	ripS3, skwp3	Type III effector protein, SKWP family	303	426	341	356.667	51.422	2732	1735	1233	1900	622.987	4.2215	2.7926	0.00123271	0.009266
RSp0956		hypothetical protein	1858	1242	1178	1426	306.585	181	270	272	241	42.4343	-2.14923	-2.33435	0.000328671	0.000194601
RSp0957		hypothetical protein	477	260	392	376.333	89.2798	6	16	14	12	4.32049	-4.88378	-4.71902	3.22699e-05	3.5434e-05
RSp0972	narK1	nitrite/nitrate ABC transporter transmembrane protein	406	651	501	519.333	100.857	1550	6531	2680	3587	2132.23	0.921763	2.86193	0.279431	0.00643314
RSp0973	narK2	nitrite/nitrate ABC transporter transmembrane protein	514	408	386	436	55.8808	1775	9735	3095	4868.33	3483.19	1.91974	3.39438	0.0967477	0.0116081
RSp0977	narI	respiratory nitrate reductase transmembrane protein	250	182	199	210.333	28.8944	432	3629	837	1632.67	1421.27	1.43053	2.78113	0.243341	0.0397861
RSp0982		hypothetical protein	5965	3451	5862	5092.67	1161.59	148	212	84	148	52.2558	-7.71551	-4.80669	1.99343e-05	0.000134991
RSp0983		transcription regulator protein	3642	9343	5509	6164.67	2373.15	323	918	916	719	280.015	-5.65576	-2.92436	3.85903e-06	5.25554e-05
RSp0986	gbd2	putative NAD-dependent 4-hyddoxybutyrate dehydrogenase oxidoreductase protein	710	972	471	717.667	204.604	80	87	160	109	36.1755	-3.26045	-2.46222	0.000123411	0.000570689
RSp1000	tek2	TEK-like secreted protein	21526	26726	38783	29011.7	7228.15	1862	4083	2728	2891	914.016	-3.89925	-3.0909	0.00037752	0.00124606
RSp1001		conserved signal peptide protein	5774	8553	8895	7740.67	1397.63	337	487	476	433.333	68.2658	-4.83364	-3.93091	9.12069e-06	2.22557e-05
RSp1002	tek	TEK secreted protein	119038	144063	184392	149164	26923.4	3253	3298	2468	3006.33	381.102	-8.64129	-5.36712	6.52945e-06	4.13244e-05
RSp1003	xpsR	transcription regulator XpsR transcription regulator protein	34665	42131	54368	43721.3	8121.94	1138	1454	880	1157.33	234.733	-9.39783	-4.96851	5.14995e-06	5.25554e-05
RSp1004		EPS I polysaccharide biosynthesis protein, dTDP-glucose 4,6-dehydratase	34835	41004	38732	38190.3	2547.44	370	700	486	518.667	136.688	-9.16113	-6.01811	3.50597e-06	1.10385e-05
RSp1005		hypothetical protein	1345	2355	3413	2371	844.333	272	556	432	420	116.253	-2.60731	-2.23584	0.00852327	0.0148935
RSp1006		putative eps aminotransferase protein	14859	18247	26779	19961.7	5015.09	1656	3050	2850	2518.67	615.438	-3.4414	-2.7614	0.000376126	0.00117009
RSp1007		putative acetyl transferase protein	9676	11424	15771	12290.3	2562.57	1352	2098	1846	1765.33	309.849	-3.39614	-2.55686	0.000117228	0.000551377
RSp1008		glycosyl transferase transmembrane protein	6914	6138	9429	7493.67	1404.68	488	690	438	538.667	108.938	-4.19847	-3.52414	6.4179e-05	0.000157881
RSp1009		glycosyltransferase	9539	11663	16362	12521.3	2850.83	363	340	357	353.333	9.74109	-5.68588	-4.88815	2.0312e-05	3.77903e-05
RSp1010		putative EPS I polysaccharide biosynthesis protein, Heparinase II/III-like	17324	21698	31145	23389	5767.7	716	705	681	700.667	14.6135	-5.76408	-4.7842	2.11806e-05	4.64743e-05
RSp1011		putative EPS I polysaccharide biosynthesis protein, dehydrogenase	21404	30317	46723	32814.7	10486.2	1069	1118	909	1032	89.245	-5.54092	-4.6811	8.308e-05	0.000184326
RSp1012		putative EPS I polysaccharide biosynthesis protein, acyl transferase protein	2498	6782	8949	6076.33	2680.46	196	214	171	193.667	17.632	-6.11635	-4.48858	9.58127e-05	0.000432058
RSp1013		putative EPS I polysaccharide biosynthesis protein, Glycosyl transferase, group 1	6800	12235	16954	11996.3	4148.79	368	513	385	422	64.7199	-5.79378	-4.47221	4.0748e-05	0.000130851
RSp1014	epsF	EPS I polysaccharide export inner membrane transmembrane protein	2638	5515	6543	4898.67	1652.71	151	228	177	185.333	31.9826	-5.66467	-4.37657	3.14016e-05	9.5674e-05
RSp1015	epsE	EPS I polysaccharide export inner membrane transmembrane protein	8187	11817	17197	12400.3	3701.37	276	314	294	294.667	15.5206	-6.62238	-5.08762	1.09959e-05	3.23824e-05
RSp1016	wecC	UDP-N-acetyl-D-mannosamine dehydrogenase	24582	25689	37423	29231.3	5809.99	650	718	579	649	56.7509	-6.60968	-5.25383	2.58341e-05	6.42624e-05
RSp1017	epsC	udp-n-acetylglucosamine 2-epimerase protein	16942	14828	16925	16231.7	992.566	381	436	369	395.333	29.17	-6.36341	-5.12152	2.54956e-06	3.85903e-06
RSp1018	epsB	EPS I polysaccharide export transmembrane protein	27879	24265	20435	24193	3039.43	612	626	493	577	59.6713	-6.11542	-5.15815	2.35021e-06	2.889e-06
RSp1019	epsP	low molecular weight protein-tyrosine- phosphatase	5913	6831	5697	6147	491.634	129	142	137	136	5.35413	-6.75158	-5.25251	2.35021e-06	2.74052e-06
RSp1020	epsA	EPS I polysaccharide export outer membrane transmembrane protein	12002	19889	14152	15347.7	3329	424	445	405	424.667	16.3367	-6.36287	-4.89472	3.41317e-06	6.24421e-06
RSp1023	prhG	response regulator transcription regulator protein	13498	9420	9311	10743	1948.59	684	830	627	713.667	85.4881	-5.19311	-3.65902	3.85903e-06	1.30321e-05
RSp1027		putative methyl-accepting chemotaxis transducer transmembrane protein	1096	646	477	739.667	261.241	2868	9521	2740	5043	3166.86	2.5251	2.95582	0.00296708	0.00150484
RSp1058	adc	acetoacetate decarboxylase	3223	1638	1651	2170.67	744.131	54	91	145	96.6667	37.3661	-4.14292	-4.21622	0.000236966	0.000213501
RSp1059		3-hydroxybutyrate dehydrogenase	4270	3215	3822	3769	432.329	196	462	457	371.667	124.232	-3.3522	-3.17177	0.000121591	0.000162406
RSp1060		putative transmembrane protein	2734	4697	5198	4209.67	1063.31	447	1217	1088	917.333	336.72	-2.82548	-2.03285	0.000167224	0.001077
RSp1062		ferrisiderophore receptor protein	91	220	98	136.333	59.2302	2519	2804	6178	3833.67	1661.77	7.23291	5.09213	0.000106313	0.000518317
RSp1075		activation/secretion protein	3017	3764	2528	3103	508.246	360	762	793	638.333	197.218	-4.75672	-2.10198	3.85903e-06	0.000143671
RSp1079		sigma-54 interacting transcription regulator protein	1798	1121	1644	1521	289.746	86	170	127	127.667	34.2961	-3.80664	-3.31942	7.52572e-05	0.000155214
RSp1080		hypothetical protein	1236	1346	1784	1455.33	236.701	76	177	149	134	42.5754	-4.02803	-3.25521	3.19741e-05	8.54966e-05
RSp1081		signal peptide protein	1057	866	1136	1019.67	113.344	47	76	69	64	12.3558	-4.99068	-3.78482	6.24421e-06	1.88638e-05
RSp1082	tadD2	lipoprotein transmembrane	2063	1639	2158	1953.33	225.626	122	201	147	156.667	32.968	-4.4203	-3.40707	1.07297e-05	3.48179e-05
RSp1083	tadC2	Flp pilus assembly protein TadC	1474	1336	1471	1427	64.3584	145	150	104	133	20.6074	-3.65521	-3.17062	2.73875e-05	5.25554e-05
RSp1084	tadB2	Flp pilus assembly protein TadB	1463	1695	1768	1642	130.033	114	112	90	105.333	10.873	-4.57986	-3.72346	1.88638e-05	4.61249e-05
RSp1085	cpaF2	secretion ATPase protein	3285	4414	4335	4011.33	514.607	236	319	251	268.667	36.114	-5.85769	-3.67833	6.52945e-06	4.60461e-05
RSp1086	cpaE2	pilus assembly protein	3619	4945	4397	4320.33	544.045	245	361	265	290.333	50.6316	-5.98783	-3.67663	3.71299e-06	2.02583e-05
RSp1087	cpaC2	Pilus assembly protein CpaC	3908	4540	4478	4308.67	284.443	272	376	371	339.667	47.8911	-5.89219	-3.45907	3.50597e-06	2.32415e-05
RSp1090	tadG2	hypothetical protein	5903	7903	8163	7323	1009.69	321	725	703	583	185.48	-6.88638	-3.50478	2.35021e-06	9.3689e-06
RSp1092	flp2	Flp pilus assembly protein, pilin Flp	36376	63807	62652	54278.3	12667.6	3488	5888	4643	4673	980.026	-6.52351	-3.29131	5.14995e-06	9.21726e-05
RSp1093		hypothetical transmembrane protein	398	345	277	340	49.5244	32	65	49	48.6667	13.4743	-3.33562	-2.59096	1.99343e-05	6.35714e-05
RSp1094		hypothetical transmembrane protein	768	857	781	802	39.2513	76	133	107	105.333	23.3	-3.84509	-2.72533	1.39103e-05	6.78514e-05
RSp1098		putative HNS-like transcription regulator protein	1014	3900	3311	2741.67	1245.08	11251	33809	20151	21737	9277.3	3.46906	3.23674	0.0108027	0.0118796
RSp1099		putative methyl-accepting chemotaxis transducer transmembrane protein	173	190	131	164.667	24.797	1316	4922	1241	2493	1717.84	2.74485	3.99236	0.00221628	0.00032442
RSp1113		transmembrane multidrug-efflux system lipoprotein transmembrane	82140	20607	38047	46931.3	25894.4	3652	11833	1330	5605	4504.73	-5.06587	-3.11789	0.00554909	0.0405087
RSp1122		hypothetical protein	10991	4648	3252	6297	3367.73	703	1007	1641	1117	390.757	-2.28649	-2.10492	0.00818395	0.0119274
RSp1124		putative NADP-dependent zinc-type alcohol dehydrogenase oxidoreductase protein	10365	3290	6757	6804	2888.55	792	1175	818	928.333	174.742	-3.00926	-2.49974	0.0013092	0.00357052
RSp1130	ripN	Type III effector protein	60	68	155	94.3333	43.022	858	504	352	571.333	211.99	5.65877	3.09223	0.00318379	0.0368065
RSp1137		putative RHS-related transmembrane protein	6140	4973	3271	4794.67	1178.03	874	663	856	797.667	95.5068	-3.12244	-2.30534	3.24552e-05	0.000158318
RSp1138		hypothetical protein	2320	1520	1198	1679.33	471.707	275	185	248	236	37.7094	-3.45836	-2.55496	3.92049e-05	0.000180567
RSp1139		Vgr-related protein	10974	8094	6822	8630	1736.9	1196	1063	1601	1286.67	228.803	-3.91906	-2.50407	4.24742e-06	3.08e-05
RSp1154		hypothetical protein	32	139	89	86.6667	43.7137	256	659	355	423.333	171.473	1.56358	2.67478	0.024202	0.00184449
RSp1155		hypothetical protein	1164	1508	1152	1274.67	165.064	3457	8445	4030	5310.67	2228.62	1.54298	2.22624	0.00330135	0.000426573
RSp1156		signal peptide protein	59	165	148	124	46.483	754	2311	810	1291.67	721.14	2.22589	3.71921	0.00869201	0.000652001
RSp1167		hypothetical protein	29552	16543	10893	18996	7812.49	615	1225	901	913.667	249.192	-5.10868	-4.03306	1.29325e-05	3.7298e-05
RSp1168		hypothetical protein	7711	4261	3279	5083.67	1900.57	211	447	274	310.667	99.7742	-5.03491	-3.71751	1.66138e-05	6.51234e-05
RSp1169		hypothetical protein	6335	3382	2685	4134	1582.14	200	484	296	326.667	117.953	-4.52208	-3.32629	4.60461e-05	0.000219027
RSp1170		putative signal peptide protein	1271	1753	1549	1524.33	197.547	207	455	273	311.667	104.872	-3.31604	-2.09341	3.06189e-05	0.000360575
RSp1171		hypothetical protein	1052	1908	1744	1568	370.959	149	374	248	257	92.0761	-3.8933	-2.39047	8.94117e-05	0.00120486
RSp1175		hypothetical protein	7101	7799	9589	8163	1047.83	950	2514	1086	1516.67	707.403	-2.95552	-2.2284	0.00222195	0.00906424
RSp1180		putative hemagglutinin/hemolysin-related protein	100970	50029	42016	64338.3	26108.3	527	791	672	663.333	107.952	-7.90414	-6.27937	3.50597e-06	6.07374e-06
RSp1181		putative outer membrane efflux transmembrane protein	1872	2666	1570	2036	462.224	31	44	60	45	11.8603	-6.21545	-5.27945	2.74052e-06	3.50597e-06
RSp1182		ABC transporter ATP-binding protein	2288	3317	1975	2526.67	573.273	68	96	100	88	14.2361	-5.44807	-4.60424	2.35021e-06	2.889e-06
RSp1183		putative hemolysin-type secretion transmembrane protein	1495	1467	888	1283.33	279.776	52	58	58	56	2.82843	-5.11357	-4.25562	3.50597e-06	5.1422e-06
RSp1192		transcription regulator protein	79	255	163	165.667	71.8764	395	3221	4079	2565	1573.89	1.26699	3.85012	0.0814774	0.00050369
RSp1209		putative methyl-accepting chemotaxis transducer transmembrane protein	149	377	370	298.667	105.869	2620	11164	3297	5693.67	3877.97	2.76362	4.42613	0.00221815	0.000195516
RSp1227		putative luciferase (monooxygenase) oxidoreductase protein	130	235	206	190.333	44.2744	2057	2122	2262	2147	85.5375	3.21639	3.9098	0.00809059	0.00303272
RSp1277	ripQ	Type III effector protein	530	503	545	526	17.3781	2228	4239	2016	2827.67	1001.71	3.40593	2.6145	0.000133245	0.00059146
RSp1363		methyl-accepting chemotaxis transducer transmembrane protein	144	232	176	184	36.3685	5885	11828	4745	7486	3105.33	5.2957	5.565	1.17146e-05	9.98451e-06
RSp1364	kgd	alpha-ketoglutarate decarboxylase	159	410	368	312.333	109.77	5434	13805	7332	8857	3583.54	4.21567	5.09155	5.31269e-05	2.33727e-05
RSp1390	fliA	flagellar biosynthesis sigma factor	250	1269	1174	897.667	459.609	4174	16133	6045	8784	5252.37	2.16623	3.69735	0.0106454	0.000775426
RSp1391	fleN	hypothetical protein	176	1499	1378	1017.67	597.195	4079	16828	5995	8967.33	5613.1	1.94677	3.73898	0.0404821	0.00258411
RSp1392	flhF	flagellar biosynthesis regulator FlhF	711	4314	3982	3002.33	1625.88	12100	48639	21160	27299.7	15535.9	1.92413	3.65507	0.0181864	0.00085827
RSp1393	flhA	flagellar biosynthesis FlhA transmembrane protein	538	2706	2562	1935.33	989.811	6809	24985	10940	14244.7	7779.56	1.65579	3.35086	0.0206518	0.000696975
RSp1394	flhB	flagellar biosynthetic FlhB transmembrane protein	245	847	757	616.333	265.131	1287	4837	1803	2642.33	1566.1	0.774681	2.43972	0.250972	0.00478075
RSp1401	cheZ1	chemotaxis regulator CheZ	361	492	383	412	57.2771	4365	12042	3195	6534	3923.92	3.25927	4.12496	0.000501308	0.000153238
RSp1402	che	chemotaxis response regulator transcription regulator protein	366	369	286	340.333	38.439	3658	9253	3096	5335.67	2779.46	3.13831	4.1114	0.000784271	0.000187506
RSp1403	cheB	chemotaxis-specific methylesterase	129	320	259	236	79.6534	3334	9410	3520	5421.33	2821.44	3.53085	4.77206	0.000164351	4.00869e-05
RSp1404		chemotaxis protein	59	165	108	110.667	43.3154	1753	5923	1668	3114.67	1986.09	3.3245	5.04795	0.000762938	9.11467e-05
RSp1405	cheR	chemotaxis protein methyltransferase	74	212	169	151.667	57.6561	2995	10953	2669	5539	3830.59	3.46487	5.43623	0.000933729	0.000100122
RSp1406	cheD3	methyl-accepting chemotaxis I	145	260	198	201	46.9965	2244	6060	2306	3536.67	1784.45	3.57953	4.31581	8.54663e-05	3.5853e-05
RSp1407	cheW	chemotaxis protein CheW	408	613	567	529.333	87.8268	7101	13647	4505	8417.67	3846.58	3.65459	4.24407	0.000302315	0.000147577
RSp1408	cheA	chemotaxis sensor histidine kinase transcription regulator protein	507	1104	959	856.667	254.239	10433	24378	9134	14648.3	6900.32	3.38157	4.37695	0.000423642	0.000115223
RSp1409	cheY	putative chemotaxis response regulator transcription regulator protein	109	235	174	172.667	51.4479	2427	5947	2385	3586.33	1669.33	3.50038	4.636	0.00017251	4.42935e-05
RSp1410	motB	flagellar motor protein MotB	227	397	343	322.333	70.9241	4127	13761	4103	7330.33	4547.18	3.40307	4.65615	0.000353056	7.29709e-05
RSp1411	motA	flagellar motor protein MotA	189	304	229	240.667	47.6678	3583	12012	2965	6186.67	4126.85	3.65879	4.79421	0.000367198	9.52618e-05
RSp1415		hypothetical protein	178	344	279	267	68.2984	2895	10723	2820	5479.33	3707.96	3.62114	4.47605	0.00042867	0.000151962
RSp1416		hypothetical protein	281	782	604	555.667	207.368	1619	4403	2300	2774	1184.95	1.48727	2.61953	0.00944148	0.00045871
RSp1417		transmembrane efflux transmembrane protein	1935	4207	7411	4517.67	2246.33	697	689	522	636	80.6763	-3.20963	-2.36043	0.0055912	0.0214959
RSp1418		hydrolase protein	1423	2931	4289	2881	1170.57	312	210	184	235.333	55.2409	-4.35571	-3.16114	0.00085827	0.00455181
RSp1419	ralA	Ralfuranone biosynthesis protein	6799	16714	28158	17223.7	8727.22	1183	1233	1079	1165	64.1457	-4.81289	-3.37626	0.000475371	0.00291595
RSp1422		putative peptide synthetase protein	6083	9333	8625	8013.67	1395.45	774	553	528	618.333	110.545	-4.47081	-3.41489	4.70597e-05	0.000189454
RSp1423		putative transmembrane protein	2848	5463	4734	4348.33	1101.85	444	395	354	397.667	36.7907	-4.47223	-3.15779	7.87264e-05	0.000483387
RSp1424	ralD	Ralfuranone biosynthesis protein [aminotransferase]	6066	7772	7433	7090.33	737.416	758	592	388	579.333	151.317	-4.49433	-3.38666	9.83171e-05	0.000435747
RSp1425	pvdA	L-ornithine 5-monooxygenase oxidoreductase protein	5614	8966	6531	7037	1414.45	860	569	639	689.333	124.017	-4.24381	-3.10359	5.57859e-05	0.000292869
RSp1426		hypothetical protein	1488	3099	2482	2356.33	663.664	307	230	219	252	39.1493	-4.321	-2.90387	0.000157069	0.00133412
RSp1427		hypothetical protein	3322	6000	6524	5282	1402.34	693	364	328	461.667	164.236	-4.33092	-3.2208	0.000594447	0.00289499
RSp1428		hypothetical protein	3491	6092	6743	5442	1404.93	633	361	302	432	144.155	-4.27751	-3.39926	0.000755463	0.00252967
RSp1429		esterase protein	969	2394	1981	1781.33	598.641	195	136	122	151	31.6333	-4.84277	-3.12575	0.000319707	0.00295111
RSp1430		hypothetical protein	1461	2512	2142	2038.33	435.286	259	137	148	181.333	55.1019	-4.71535	-3.14094	0.000162566	0.00144292
RSp1431		putative oxidoreductase signal peptide protein	2605	3265	2879	2916.33	270.734	404	284	192	293.333	86.7999	-4.53714	-3.05289	5.74904e-05	0.000454153
RSp1432		hypothetical protein	1302	1468	1494	1421.33	85.0464	211	159	66	145.333	59.9796	-4.33431	-3.10627	0.000429749	0.00233529
RSp1433		hypothetical protein	1131	1817	1732	1560	305.327	216	174	119	169.667	39.7185	-4.9482	-2.92926	9.72036e-05	0.00143981
RSp1434		hypothetical protein	4801	5938	4793	5177.33	537.882	539	478	407	474.667	53.9403	-5.1443	-3.2065	5.1422e-06	3.6344e-05
RSp1435		putative transmembrane protein	2483	3712	2353	2849.33	612.302	228	170	206	201.333	23.9072	-5.59505	-3.54248	5.11804e-06	3.08973e-05
RSp1436		putative acetyltransferase protein	1371	2226	1270	1622.33	428.844	131	114	132	125.667	8.25967	-6.01003	-3.38789	5.11804e-06	4.56915e-05
RSp1437		hypothetical protein	1337	2555	1670	1854	513.986	136	130	135	133.667	2.62467	-6.05099	-3.49439	6.07374e-06	5.62741e-05
RSp1438		methionyl-tRNA synthetase	5082	8502	5784	6456	1474.85	463	530	434	475.667	40.2023	-5.93261	-3.51751	6.24421e-06	5.78812e-05
RSp1439	cysE1	serine acetyltransferase protein	2147	4540	2863	3183.33	1002.85	252	466	321	346.333	89.1827	-6.91802	-2.92619	2.74052e-06	5.20251e-05
RSp1443		putative signal peptide protein	527	1721	1241	1163	490.559	4716	37086	42318	28040	16630.3	2.11859	4.51723	0.00390282	7.06809e-05
RSp1447		putative Leu/Ile/Val-binding lipoprotein transmembrane	580	1648	1882	1370	566.724	5653	19630	9376	11553	5910.08	2.36134	3.35068	0.00613029	0.00104003
RSp1453		putative cytochrome C signal peptide protein	2460	2396	2329	2395	53.4852	177	399	442	339.333	116.122	-2.95494	-2.67206	3.04253e-05	4.84513e-05
RSp1461		signal peptide protein	583	1047	1892	1174	541.89	9941	11767	10149	10619	816.188	4.37803	3.63484	0.00025181	0.000695874
RSp1462		hypothetical protein	219	237	269	241.667	20.6774	1337	1199	1571	1369	153.545	3.8662	2.7485	0.000130841	0.000793191
RSp1463		ABC transporter ATP-binding protein	94	282	352	242.667	108.938	1047	1780	1453	1426.67	299.825	2.88995	2.99593	0.00104569	0.000901364
RSp1464		ABC transporter ATP-binding protein	98	216	223	179	57.3469	702	1054	749	835	156.041	2.88489	2.57425	0.000375048	0.000741699
RSp1465		hypothetical protein	39	97	102	79.3333	28.5929	473	674	402	516.333	115.194	3.26711	3.11019	0.000695915	0.00100651
RSp1466		putative Secreted Aspartic Protease	280	319	960	519.667	311.77	4769	6216	1603	4196	1926.34	3.87597	3.75288	0.00636106	0.00869201
RSp1467		putative secreted aspartic protease	125	104	141	123.333	15.1511	1907	956	480	1114.33	593.231	4.25552	3.55022	0.0090841	0.0191466
RSp1492		hypothetical protein	4680	5924	5167	5257	511.833	676	794	684	718	53.8393	-4.90752	-2.64096	5.14995e-06	8.04157e-05
RSp1526		hypothetical protein	3483	3272	4379	3711.33	479.906	65	142	121	109.333	32.4996	-5.73381	-4.92476	8.69221e-06	1.49816e-05
RSp1527		hypothetical protein	960	1481	2235	1558.67	523.406	35	92	69	65.3333	23.4141	-4.89156	-4.35184	1.36552e-05	2.22557e-05
RSp1530		putative L-ascorbate oxidase (ASCORBASE) oxidoreductase protein	9273	16161	20689	15374.3	4693.64	429	928	911	756	231.328	-5.08501	-4.13653	3.59411e-05	8.88441e-05
RSp1580		hypothetical protein	1131	1393	1796	1440	273.512	95	164	153	137.333	30.2692	-4.6686	-3.18045	2.11511e-05	0.000121591
RSp1582	ripAZ1	Type III effector protein	162	133	224	173	37.9561	620	1141	478	746.333	285.029	2.93577	2.32695	0.00347471	0.0108594
RSp1601	ripAD	Type III effector protein	262	264	1190	572	436.993	2773	4008	1825	2868.67	893.77	4.08306	3.0751	0.00765004	0.0252866
RSp1603		hypothetical protein	15392	10999	11104	12498.3	2046.58	389	647	679	571.667	129.824	-5.71109	-4.26962	1.47597e-05	4.91794e-05
RSp1604		hypothetical protein	4026	9856	9927	7936.33	2765.18	267	517	626	470	150.282	-5.59406	-3.84062	6.24421e-06	3.06189e-05
RSp1605		hemagglutinin-like protein	26857	33967	37056	32626.7	4270.23	1363	2885	2194	2147.33	622.23	-5.1495	-3.73523	4.19258e-06	1.39417e-05
RSp1606		hypothetical protein	10347	4299	5888	6844.67	2560.08	243	391	308	314	60.5695	-5.05982	-4.14637	3.25364e-05	8.00736e-05
RSp1607		hypothetical protein	13964	8894	11839	11565.7	2078.82	446	968	667	693.667	213.938	-4.45725	-3.86457	3.86859e-05	7.59105e-05
RSp1608		hypothetical protein	7711	2718	2925	4451.33	2306.48	321	562	540	474.333	108.794	-2.52171	-2.85891	0.00371005	0.0019359
RSp1609		acid sphingomyelinase-like phosphodiesterase transmembrane protein	8632	5657	6665	6984.67	1235.39	714	1088	1508	1103.33	324.33	-2.70213	-2.47061	6.71283e-05	0.00010867
RSp1654		hypothetical protein	4698	7482	9189	7123	1850.93	308	547	401	418.667	98.3678	-5.3566	-3.81834	1.39103e-05	6.20166e-05
RSp1655		hypothetical protein	173	186	154	171	13.1403	7	15	9	10.3333	3.39935	-5.21573	-3.86565	3.50765e-05	9.60836e-05
RSp1656		hypothetical protein	1002	870	635	835.667	151.781	48	69	74	63.6667	11.2645	-4.14766	-3.4832	3.85903e-06	6.07374e-06
RSp1657		putative cyclopropane-mycolic acid synthase (methyltransferase) protein	766	974	840	860	86.0852	57	96	101	84.6667	19.6695	-4.13009	-3.15323	6.03722e-06	1.75746e-05
RSp1658		thioesterase	392	476	353	407	51.3225	20	28	33	27	5.35413	-4.26558	-3.69818	2.95398e-06	4.18441e-06
RSp1659	acpP3	acyl-carrier-protein	291	333	209	277.667	51.4933	19	40	35	31.3333	8.95669	-3.45233	-2.93936	9.56161e-06	1.88638e-05
a Values highlighted in red and blue correspond to expression level of log (fold changes) of < -2 or > 2, respectively, in R. solanacearum ΔphcA and ΔcbhA mutants, relative to the expression levels of strain OE1-1.
b Values highlighted in yellow correspond to q-values < 0.05 of the expression levels of R. solanacearum ΔphcA and ΔcbhA mutants, relative to the expression levels of strain OE1-1.
