# Supplementary material for: β‐1,4‐Cellobiohydrolase is involved in full expression of phcA, contributing to the feedback loop in quorum sensing of Ralstonia pseudosolanacearum strain OE1‐1
Source: Mol Plant Pathol. 2023 Mar 13;24(6):549–59. doi: 10.1111/mpp.13322 (PMC10189760; doi:10.1111/mpp.13322)
Supplement: Supplementary file 3 — Table S3 RNA‐seq data for transcripts of quorum sensing‐related genes in Ralstonia pseudosolanacearum OE1‐1 and phcA‐deletion (ΔphcA) and cbhA‐deletion (ΔcbhA) mutants grown in quarter‐strength M63 medium as well as predicted functions of proteins encoded by the genes. [file MPP-24-549-s004.xlsx]

## Sheet: Sheet2
Table S3 RNA-sequencing data for transcripts of quorum sensing-related genes in Ralstonia pseudosolanacearum strain OE1-1 and phcA-deletion (ΔphcA) and cbhA-deletion (ΔcbhA) mutants grown in quarter-strength M63 medium as well as predicted functions of proteins encoded by the genes.
Gene ID	Gene name	Description	Count values										log (fold change)a	q-valueb
			OE1-1					ΔcbhA
			value 1	value 2	value 3	mean	STDEV	value 1	value 2	value 3	mean	STDEV	ΔcbhA	ΔcbhA
RSc1351	phcK	putative transmembrane sensor histidine kinase transcription regulator protein	901	1195	933	1009.67	131.7	460	916	681	685.667	186.19	-0.368787	0.185652
RSc2735	phcB	regulatory protein	15744	13679	11029	13484	1929.82	6474	11934	13202	10536.7	2919.01	-0.16452	0.6666
RSc2736	phcS	transmembrane sensor histidine kinase transcription regulator protein	6948	6958	6064	6656.67	419.099	3336	5957	6103	5132	1271.36	-0.195891	0.503963
RSc2737	phcR	two component response regulator transcription regulator protein	8955	9187	7245	8462.33	865.98	3538	7479	8559	6525.33	2157.89	-0.219172	0.509559
RSc2738	phcQ	response regulator transcription regulator protein	16156	16183	12766	15035	1604.46	8745	14757	15105	12869	2919.57	-0.0257626	0.939791
RSc2748	phcA	transcription regulator protein	36094	25066	25416	28858.7	5118.15	3378	3796	3876	3683.33	218.36	-2.72052	0.000135621
a Values highlighted in red and blue correspond to expression level of log (fold changes) of < -2 or > 2, respectively, in R. solanacearum ΔcbhA mutant, relative to the expression levels of strain OE1-1.
b Values highlighted in yellow correspond to q-values < 0.05 of the expression levels of R. solanacearum ΔcbhA mutant, relative to the expression levels of strain OE1-1.
